# Supplementary material for: Programmable melanoma-targeted radio-immunotherapy via fusogenic liposomes functionalized with multivariate-gated aptamer assemblies
Source: Nat Commun. 2024 Jun 12;15:5035. doi: 10.1038/s41467-024-49482-9 (PMC11169524; doi:10.1038/s41467-024-49482-9)
Supplement: Supplementary file 4 — Source Data [file 41467_2024_49482_MOESM4_ESM.xls]

## Sheet: Figure 2
		Figure 2b				Figure 2c				Figure 2d
			Figure 2f				Figure 2g
				Size (d.nm)				Time (h)	DNase 1			10% FBS
			12 h	138.05	137.34	137.86		1	4.42	4.97	5.75	5.84	6.03	6.85
			24 h	138.09	138.78	138.29		3	6.57	6.53	7.86	8.49	9.27	10.38
			36 h	139.11	138.31	138.99		6	9.03	9.44	9.89	11.62	12.46	13.17
			48 h	139.3	138.35	139.76		8	10.28	10.92	12.07	12.85	13.28	14.2
				PDI (d.nm)				10	10.51	11.26	12.65	13.41	14.59	15.35
			12 h	0.125	0.132	0.137		12	11.24	12.39	12.91	15.53	16.06	17.24
			24 h	0.127	0.134	0.141		18	11.49	12.6	13.82	16.72	17.35	18.02
			36 h	0.123	0.136	0.144		24	13.15	13.24	14.56	17.58	18.27	19.14
			48 h	0.135	0.142	0.148		30	13.48	14.28	15.17	17.93	19.45	20.26
								36	13.57	14.39	15.62	19.61	20.08	20.83
								48	14.06	14.72	15.84	19.57	20.92	21.05
	Figure 2h
				Figure 2i
					ATP-/MMP-2-			ATP-/MMP-2+			ATP+/MMP-2-			ATP+/MMP-2+
				2 h	147.19	109.55	99.48	137.29	154.89	180.78	161.78	223.11	165.73	649.74	699.84	603.56
				4 h	144.92	133.2	92.07	229.41	204.29	161.39	261.43	254.65	203.03	904.24	797.83	815.41
				6 h	107.76	122.43	150.99	232.64	259.19	197.27	230.75	280.47	313.86	926.48	878.08	984.78
				8 h	164.13	183.01	117.7	187.98	239.17	242.14	318.46	268.75	350.3	951.77	1056.04	920.05
				Figure 2j
				ATP concentration (nM)	Lip@AUR-ACCy5-aptPD-L1			Lip@AUR-ACCy5P-aptPD-L1			Lip@AUR-ACCy5P-aptPD-L1+MMP-2 (5 nM)			Lip@AUR-ACCy5P-aptPD-L1+MMP-2 (10 nM)
				100	699.23	620.52	591.62	224.17	200.4	154.99	201.3	260.07	283.63	659.26	558.8	601.08
				150	927.36	875.59	873.67	214.9	223.3	175.29	300.54	346.43	386.72	738.38	763.83	797.46
				200	923.27	1032.14	1017.86	221.5	305.4	249.3	509.06	436.59	507.67	910.22	928.61	993.9
				250	1079.36	1013.26	916.83	344.46	368.12	442.58	716.65	715.28	642.68	1044.47	955.98	939.46

## Sheet: Figure 3
	Figure 3a		Fluorescence intensity (a.u.)					Fluorescence intensity (a.u.)
		B16F10	33481.2	36005.7	35846.8		B16F10	9523.6	9381.4	9097.2
		Splenocyte	6624.5	7091.4	6952.9		DCs	31869.2	29404.3	28362.8
	Figure 3d		ATP concentration (nM)				Figure 3e		MMP-2 concentration (nM)
		12 h	95.29	93.1	86.58			12 h	3.48	3.15	3.68
		14 h	204.14	212.08	197.63			14 h	10.92	11.03	10.73
		16 h	234.58	231.25	244.15			16 h	13.24	12.96	13.42
		18 h	259.82	266.82	265.09			18 h	14.82	14.61	14.25
		30 h	329.01	332.57	338.55			30 h	17.1	17.78	18.45
		36 h	345.26	357.84	353.24			36 h	17.78	18.32	18.98

## Sheet: Figure 5
	Figure 5c	-X-ray	IFN-γ (pg/mL)			Figure 5c	+X-ray	IFN-γ (pg/mL)
		PBS	115.62	99.94	78.41		PBS	179.45	146.18	153.68
		Lip	98.49	101.36	122.67		Lip	182.16	170.33	150.02
		Lip-aptPD-L1	156.52	170.24	190.45		Lip-aptPD-L1	239.38	277.82	246.05
		Lip-ACP-aptPD-L1	237.25	205.77	233.39		Lip-ACP-aptPD-L1	478.69	446.94	482.92
		Lip@AUR-aptPD-L1	292.97	278.58	257.71		Lip@AUR-aptPD-L1	434.37	429.39	396.45
		Lip@AUR-ACP-aptPD-L1	417.97	398.92	378.51		Lip@AUR-ACP-aptPD-L1	702.27	661.13	671.09
	Figure 5d	-X-ray	TNF-α (pg/mL)			Figure 5d	+X-ray	TNF-α (pg/mL)
		PBS	66.01	66.12	40.71		PBS	58.12	105.93	98.84
		Lip	72.18	50.27	78.03		Lip	125.26	70.45	95.89
		Lip-aptPD-L1	119.93	86.82	117.39		Lip-aptPD-L1	145.73	213.98	176.67
		Lip-ACP-aptPD-L1	172.89	140.18	168.93		Lip-ACP-aptPD-L1	349.63	403.96	402.82
		Lip@AUR-aptPD-L1	206.78	235.71	237.36		Lip@AUR-aptPD-L1	348.56	291.98	305.17
		Lip@AUR-ACP-aptPD-L1	328.98	311.89	300.36		Lip@AUR-ACP-aptPD-L1	563.77	578.7	524.04
	Figure 5e	-X-ray	CXCL10 (pg/mL)			Figure 5e	+X-ray	CXCL10 (pg/mL)
		PBS	72.85	83.06	90.59		PBS	113.97	115.53	137.62
		Lip	97.73	78.45	81.89		Lip	141.7	137.64	118.37
		Lip-aptPD-L1	137.89	161.12	133.29		Lip-aptPD-L1	226.34	203.65	237.58
		Lip-ACP-aptPD-L1	178.34	185.94	195.84		Lip-ACP-aptPD-L1	361.73	350.37	378.01
		Lip@AUR-aptPD-L1	215.29	234.45	232.05		Lip@AUR-aptPD-L1	319.93	307.38	335.59
		Lip@AUR-ACP-aptPD-L1	302.66	307.93	292.81		Lip@AUR-ACP-aptPD-L1	542.19	516.12	503.67
	Figure 5f	-X-ray	IL-2 (pg/mL)			Figure 5f	+X-ray	IL-2 (pg/mL)
		PBS	84.64	63.67	82.76		PBS	109.74	88.89	110.86
		Lip	70.8	79.34	94.43		Lip	119.21	125.22	103.06
		Lip-aptPD-L1	141.89	120.34	148.29		Lip-aptPD-L1	179.61	179.98	204.12
		Lip-ACP-aptPD-L1	184.67	204.09	193.75		Lip-ACP-aptPD-L1	372.42	386.95	410.32
		Lip@AUR-aptPD-L1	236.79	268.37	250.82		Lip@AUR-aptPD-L1	330.05	333.98	362.26
		Lip@AUR-ACP-aptPD-L1	352.83	329.71	367.16		Lip@AUR-ACP-aptPD-L1	567.19	580.43	547.95

## Sheet: Figure 6
	Figure 6b							Figure 6b
	PBS							PBS
	-X-ray	Tumor volume (mm3)						+X-ray	Tumor volume (mm3)
	0 day	148.23	38.08	129.56	118.03	64.29		0 day	171.26	66.98	110.26	85.17	43.19
	1 day	262.89	190.44	152.79	135.53	231.18		1 day	135.67	231.31	221.12	201.56	120.79
	3 day	269.33	411.32	317.02	334.32	401.28		3 day	272.05	225.68	379.95	284.76	257.79
	5 day	491.53	509.78	491.76	423.53	582.73		5 day	414.74	359.11	368.54	390.36	503.04
	7 day	768.76	639.19	721.86	718.46	630.24		7 day	614.67	607.45	538.83	505.08	657.49
	9 day	980.45	810.04	953.49	838.23	923.92		9 day	682.45	744.89	753.94	806.81	845.72
	11 day	1088.11	1195.59	1248.01	1150.32	1307.48		11 day	1109.78	1123.82	1034.44	1049.31	886.39
	13 day	1334.79	1450.09	1453.65	1480.42	1603.31		13 day	1326.76	1411.35	1143.67	1252.04	1323.97
	15 day	1695.73	1783.3	1851.31	1649.04	1930.22		15 day	1442.58	1517.19	1757.42	1482.19	1570.43
	Figure 6b							Figure 6b
	Lip							Lip
	-X-ray	Tumor volume (mm3)						+X-ray	Tumor volume (mm3)
	0 day	100.66	120.01	160.53	79.11	33.78		0 day	78.32	147.53	139.43	89.03	37.22
	1 day	227.93	206.79	109.48	224.55	139.78		1 day	249.25	125.92	191.78	130.04	209.85
	3 day	303.05	388.58	369.27	350.89	254.54		3 day	313.78	260.67	326.45	222.89	208.34
	5 day	489.37	530.29	400.76	508.99	424.25		5 day	323.95	364.03	397.24	483.79	389.44
	7 day	600.99	676.81	604.22	683.26	733.43		7 day	581.85	533.12	659.49	543.67	481.32
	9 day	808.18	892.13	888.27	993.33	806.29		9 day	727.34	620.23	773.61	801.93	799.81
	11 day	1098.57	1099.98	1123.39	1140.95	1310.38		11 day	1103.78	1081.56	1008.34	937.83	909.45
	13 day	1398.32	1405.17	1499.46	1410.22	1591.9		13 day	1285.78	1177.95	1417.82	1272.17	1208.14
	15 day	1707.73	1800.77	1877.31	1709.77	1601.48		15 day	1558.45	1682.3	1380.2	1471.64	1539.35
	Figure 6b							Figure 6b
	Lip-aptPD-L1							Lip-aptPD-L1
	-X-ray	Tumor volume (mm3)						+X-ray	Tumor volume (mm3)
	0 day	179.56	85.27	51.14	73.24	94.36		0 day	102.31	89.13	179.81	115.43	29.56
	1 day	190.92	110.07	204.05	188.7	101.67		1 day	202.52	118.75	78.23	171.59	135.06
	3 day	238.16	279.98	202.94	205.77	336.27		3 day	161.7	128.28	209.62	229.9	131.88
	5 day	439.98	364.09	409.19	293.93	395.76		5 day	244.45	193.73	297.58	155.79	183.48
	7 day	508.31	552.57	454.46	450.48	576.29		7 day	404.78	254.4	323.68	352.76	324.33
	9 day	767.81	582.44	729.26	733.89	739.12		9 day	500.18	407.07	513.78	575.63	450.67
	11 day	895.23	985.33	916.23	895.61	1101.32		11 day	762.8	656.88	681.78	739.36	578.32
	13 day	1299.98	1099.18	1283.63	1251.69	1203.06		13 day	791.19	976.83	933.85	800.62	880.7
	15 day	1506.17	1534.79	1393.82	1344.49	1596.01		15 day	1055.13	1294.87	1146.13	1123.56	1057.96
	Figure 6b							Figure 6b
	Lip-ACP-aptPD-L1							Lip-ACP-aptPD-L1
	-X-ray	Tumor volume (mm3)						+X-ray	Tumor volume (mm3)
	0 day	157.95	95.3	91.2	40.34	109.71		0 day	169.54	45.98	74.79	79.2	141.99
	1 day	130.36	168.93	68.55	59.03	129.38		1 day	83.96	163.65	93.82	40.55	141.93
	3 day	202.59	99.87	213.84	152.85	178.22		3 day	109.34	84.63	186.55	63.73	96.51
	5 day	232.59	241.01	250.03	345.26	191.61		5 day	76.87	86.8	201.34	117.16	174.21
	7 day	321.23	330.64	407.81	362.41	474.62		7 day	94.98	119.72	235.56	149.7	151.65
	9 day	408.93	543.99	608.24	545.8	608.24		9 day	294.33	276.48	234.54	288.19	115.83
	11 day	595.82	779.32	810.21	845.5	748.25		11 day	289.61	296.9	382.76	370.05	487.78
	13 day	1086.29	915.62	927.42	900.27	1072.75		13 day	641.58	455.15	356.72	499.78	507.19
	15 day	1236.91	1102.92	1216.84	1397.41	1276.92		15 day	706.13	672.07	718.4	749.9	500.56
	Figure 6b							Figure 6b
	Lip@AUR-aptPD-L1							Lip@AUR-aptPD-L1
	-X-ray	Tumor volume (mm3)						+X-ray	Tumor volume (mm3)
	0 day	135.09	170.11	44.5	90.27	59.46		0 day	158.81	54.01	106.38	140.42	38.19
	1 day	101.41	160.65	67.36	148.24	64.04		1 day	111.2	94.24	25.97	95.91	164.11
	3 day	114.12	210.82	87.89	176.18	180.48		3 day	90.75	108.03	121.27	31.53	150.37
	5 day	194.21	274.49	197.82	253.88	149.59		5 day	157.17	114.88	54.97	131.13	46.02
	7 day	226.38	308.28	307.44	305.52	381.96		7 day	150.57	82.7	69.78	196.16	76.42
	9 day	425.82	362.44	534.26	393.61	414.61		9 day	179.21	95.73	142.9	220.5	137.87
	11 day	680.81	638.36	561.31	597.83	473.82		11 day	149.65	246.14	244.7	176.5	251.47
	13 day	866.57	885.94	825.56	672.18	753.79		13 day	301.65	331.03	219.64	386.66	293.68
	15 day	1077.84	960.87	986.48	1188.13	994.38		15 day	440.89	430.27	379.23	463.78	527.92
	Figure 6b							Figure 6b
	Lip@AUR-ACP-aptPD-L1							Lip@AUR-ACP-aptPD-L1
	-X-ray	Tumor volume (mm3)						+X-ray	Tumor volume (mm3)
	0 day	131.22	53.71	156.04	29.6	119.81		0 day	69.68	156.6	28.03	98.45	127.86
	1 day	62.68	46.05	108.93	179.44	119.83		1 day	78.37	66.43	41.8	131.41	177.32
	3 day	189.04	137.19	136.25	77.78	99.52		3 day	79.83	56.27	53.9	173.03	133.2
	5 day	119.87	118.14	219.11	118.79	164.94		5 day	134.77	100.31	169.6	50.63	38.45
	7 day	170.53	292.67	170.99	250.45	172.41		7 day	82.78	34.99	83.14	103.11	189.4
	9 day	333.31	290.46	380.44	227.94	238.05		9 day	76.92	83.74	87.78	197.53	56.92
	11 day	375.63	394.79	482.68	395.58	578.77		11 day	116.56	59.93	57.2	180.78	85.03
	13 day	606.71	628.88	741.44	499.93	660.15		13 day	48.78	59.63	104.78	191.78	83.29
	15 day	897.28	722.27	917.26	785.64	791.94		15 day	50.66	121.76	161.34	97.65	45.02
	Figure 6c							Figure 6c
	-X-ray	Tumor weight (g)						+X-ray	Tumor weight (g)
	PBS	2.37	2.38	2.11	2.29	2.21		PBS	1.93	1.78	2.19	1.96	2.06
	Lip	2.07	2.45	1.97	2.14	2.17		Lip	1.79	2.22	1.97	1.99	1.93
	Lip-aptPD-L1	1.74	2.03	2.06	1.95	1.93		Lip-aptPD-L1	1.39	1.81	1.61	1.64	1.59
	Lip-ACP-aptPD-L1	1.54	1.85	1.65	1.72	1.65		Lip-ACP-aptPD-L1	1.34	1.04	0.93	1.16	1.09
	Lip@AUR-aptPD-L1	1.38	1.57	1.6	1.54	1.49		Lip@AUR-aptPD-L1	0.79	0.83	0.61	0.73	0.75
	Lip@AUR-ACP-aptPD-L1	1.22	1.09	1.19	1.13	1.15		Lip@AUR-ACP-aptPD-L1	0.29	0.32	0.22	0.24	0.25
	Figure 6d
	Survival rate	PBS	Lip	Lip-aptPD-L1	Lip-ACP-aptPD-L1	Lip@AUR-aptPD-L1	Lip@AUR-ACP-aptPD-L1	PBS+IR	Lip+IR	Lip-aptPD-L1+IR	Lip-ACP-aptPD-L1+IR	Lip@AUR-aptPD-L1+IR	Lip@AUR-ACP-aptPD-L1+IR
	0 day	100	100	100	100	100	100	100	100	100	100	100	100
	10 day	100	100	100	100	100	100	100	100	100	100	100	100
	13 day	100	100	100	100	100	100	100	100	100	100	100	100
	16 day	100	100	100	100	100	100	100	100	100	100	100	100
	19 day	83.33	83.33	100	100	100	100	100	100	100	100	100	100
	22 day	66.66	83.33	83.33	100	100	100	83.33	83.33	100	100	100	100
	24 day	50	66.66	66.66	100	100	100	66.66	83.33	100	100	100	100
	26 day	33.33	50	50	83.33	100	100	50	66.66	100	100	100	100
	28 day	16.66	33.33	50	66.66	100	100	33.33	50	83.33	100	100	100
	31 day	0	0	33.33	50	83.33	100	16.66	33.33	66.66	100	100	100
	32 day	0	0	16.66	33.33	83.33	83.33	16.66	16.66	66.66	83.33	100	100
	34 day	0	0	0	16.66	66.66	83.33	0	16.66	50	83.33	100	100
	36 day	0	0	0	16.66	50	66.66	0	0	33.33	66.66	100	100
	38 day	0	0	0	0	50	66.66	0	0	33.33	50	83.33	100
	39 day	0	0	0	0	33.33	50	0	0	16.66	50	83.33	100
	40 day	0	0	0	0	16.66	33.33	0	0	0	33.33	66.66	100
	42 day	0	0	0	0	0	33.33	0	0	0	33.33	66.66	100
	44 day	0	0	0	0	0	16.66	0	0	0	16.66	50	100
	47 day	0	0	0	0	0	16.66	0	0	0	0	33.33	83.33
	49 day	0	0	0	0	0	0	0	0	0	0	33.33	83.33
	50 day	0	0	0	0	0	0	0	0	0	0	16.66	66.66
	51 day	0	0	0	0	0	0	0	0	0	0	16.66	66.66
	Figure 6f				Figure 6f
		ATP concentration (nM)					MMP-2 concentration (nM)				Figure 6e
	PBS+IR	150.36	147.72	151.89		PBS+IR	7.95	7.72	7.16
	Lip+IR	154.1	150.08	149.63		Lip+IR	7.72	8.09	7.1
	Lip@AUR+IR	207.09	204.31	206.59		Lip@AUR+IR	10.16	10.65	9.83
	Lip@AUR-aptPD-L1+IR	297.12	300.35	302.26		Lip@AUR-aptPD-L1+IR	14.31	14.24	13.76

## Sheet: Figure 7
	Figure 7e	-X-ray	IFN-γ (pg/mL)			Figure 7e	+X-ray	IFN-γ (pg/mL)
		PBS	8.65	7.85	6.22		PBS	16.67	13.18	12.07
		Lip	7.48	10.49	9.4		Lip	14.93	17.07	13.65
		Lip-aptPD-L1	17.27	15.76	13.38		Lip-aptPD-L1	22.52	25.04	26.17
		Lip-ACP-aptPD-L1	18.25	20.53	16.99		Lip-ACP-aptPD-L1	43.14	38.17	41.15
		Lip@AUR-aptPD-L1	26.54	23.1	24.79		Lip@AUR-aptPD-L1	36.45	40.11	34.89
		Lip@AUR-ACP-aptPD-L1	32.51	34.39	36.08		Lip@AUR-ACP-aptPD-L1	61.89	64.2	59.16
	Figure 7f	-X-ray	TNF-α (pg/mL)			Figure 7f	+X-ray	TNF-α (pg/mL)
		PBS	5.54	4.31	7.23		PBS	9.08	11.39	6.02
		Lip	6.53	8.03	5.01		Lip	11.75	7.47	10.59
		Lip-aptPD-L1	9.01	10.94	12.87		Lip-aptPD-L1	16.94	17.28	22.48
		Lip-ACP-aptPD-L1	14.32	16.06	17.72		Lip-ACP-aptPD-L1	41.82	42.44	36.91
		Lip@AUR-aptPD-L1	22.52	20.57	24.01		Lip@AUR-aptPD-L1	35.28	32.65	30.07
		Lip@AUR-ACP-aptPD-L1	33.04	30.64	29.52		Lip@AUR-ACP-aptPD-L1	53.61	52.89	58.71
	Figure 7g	-X-ray	CXCL10 (pg/mL)			Figure 7g	+X-ray	CXCL10 (pg/mL)
		PBS	5.19	4.92	8.34		PBS	10.35	9.42	12.77
		Lip	6.57	8.43	4.98		Lip	11.08	9.74	13.15
		Lip-aptPD-L1	15.29	9.83	12.35		Lip-aptPD-L1	20.73	19.95	17.39
		Lip-ACP-aptPD-L1	16.42	12.79	15.18		Lip-ACP-aptPD-L1	34.31	30.54	28.91
		Lip@AUR-aptPD-L1	19.18	17.42	21.49		Lip@AUR-aptPD-L1	29.15	30.58	25.5
		Lip@AUR-ACP-aptPD-L1	28.91	25.04	25.83		Lip@AUR-ACP-aptPD-L1	49.62	50.46	45.87
	Figure 7h	-X-ray	IL-2 (pg/mL)			Figure 7h	+X-ray	IL-2 (pg/mL)
		PBS	7.32	4.81	4.75		PBS	12.38	7.7	8.73
		Lip	5.06	8.05	5.62		Lip	9.57	13.19	9.76
		Lip-aptPD-L1	9.54	9.8	12.45		Lip-aptPD-L1	18.15	22.94	19.08
		Lip-ACP-aptPD-L1	17.17	18.23	14.56		Lip-ACP-aptPD-L1	34.94	38.18	40.39
		Lip@AUR-aptPD-L1	22.72	21.78	26.39		Lip@AUR-aptPD-L1	33.89	29.25	29.42
		Lip@AUR-ACP-aptPD-L1	29.19	34.84	32.52		Lip@AUR-ACP-aptPD-L1	56.03	53.99	50.64

## Sheet: Figure 8
	Figure 8b					Figure 8b
		PBS					PBS
		-X-ray	Tumor volume (mm3)				+X-ray	Tumor volume (mm3)
		15 day	70.29	95.41	155.11		15 day	167.78	100.23	59.1
		18 day	359.45	265.22	298.09		18 day	318.74	212.36	221.67
		21 day	605.3	645.93	545.91		21 day	471.73	590.37	562.8
		23 day	854.45	862.67	952.41		23 day	816.9	729.1	854.23
		25 day	1366.89	1326.34	1265.1		25 day	1204.8	1066.23	1181.79
	Figure 8b					Figure 8b
		Lip					Lip
		-X-ray	Tumor volume (mm3)				+X-ray	Tumor volume (mm3)
		15 day	151.18	75.22	78.34		15 day	84.23	76.92	160.62
		18 day	238.19	325.14	280.83		18 day	203.7	283.9	196.28
		21 day	583.98	549.34	635.18		21 day	572.76	472.98	525.17
		23 day	904.21	888.85	804.73		23 day	726.79	740.06	828.67
		25 day	1269.19	1240.35	1349.43		25 day	1153.45	1066.89	1165.34
	Figure 8b					Figure 8b
		Lip-aptPD-L1					Lip-aptPD-L1
		-X-ray	Tumor volume (mm3)				+X-ray	Tumor volume (mm3)
		15 day	59.54	161.37	92.78		15 day	152.78	57.94	97.92
		18 day	209.26	220.74	312.24		18 day	165.3	151.78	236.85
		21 day	445.85	560.45	446.86		21 day	331.76	417.3	339.23
		23 day	729.53	680.57	809.11		23 day	563.9	500.3	591.57
		25 day	1122.73	1170.52	1043.31		25 day	794.1	869.4	768.23
	Figure 8b					Figure 8b
		Lip-ACP-aptPD-L1					Lip-ACP-aptPD-L1
		-X-ray	Tumor volume (mm3)				+X-ray	Tumor volume (mm3)
		15 day	153.79	67.51	98.12		15 day	160.76	56.18	97.45
		18 day	217.49	257.21	170.76		18 day	68.9	104.1	170
		21 day	435.63	478.54	390.55		21 day	205.78	106.27	161.2
		23 day	639.91	603.22	702.67		23 day	249.3	209.56	149.84
		25 day	1001.67	897.04	935.16		25 day	328.3	276.56	384.78
	Figure 8b					Figure 8b
		Lip@AUR-aptPD-L1					Lip@AUR-aptPD-L1
		-X-ray	Tumor volume (mm3)				+X-ray	Tumor volume (mm3)
		15 day	53.91	130.47	132.25		15 day	76.36	176.23	70.34
		18 day	204.65	123.1	200.67		18 day	159.3	163.2	67.23
		21 day	299.15	389.56	316.74		21 day	187.47	261.76	139.28
		23 day	487.97	558.85	467.96		23 day	364.89	260.34	258.34
		25 day	718.72	827.33	781.38		25 day	438.27	470.94	560.64
	Figure 8b					Figure 8b
		Lip@AUR-ACP-aptPD-L1					Lip@AUR-ACP-aptPD-L1
		-X-ray	Tumor volume (mm3)				+X-ray	Tumor volume (mm3)
		15 day	61.38	100.35	151.87		15 day	76.23	158.45	81.46
		18 day	200.46	162.87	100.56		18 day	57.36	93.89	145.36
		21 day	318.93	214.26	249.42		21 day	88.41	144.23	53.87
		23 day	327.91	393.17	440.2		23 day	135.67	82.46	51.89
		25 day	622.67	650.78	532.87		25 day	84.35	135.36	42.89
	Figure 8c
	Survival rate	PBS	Lip	Lip-aptPD-L1	Lip-ACP-aptPD-L1	Lip@AUR-aptPD-L1	Lip@AUR-ACP-aptPD-L1	PBS+IR	Lip+IR	Lip-aptPD-L1+IR	Lip-ACP-aptPD-L1+IR	Lip@AUR-aptPD-L1+IR	Lip@AUR-ACP-aptPD-L1+IR
	0 day	100	100	100	100	100	100	100	100	100	100	100	100
	10 day	100	100	100	100	100	100	100	100	100	100	100	100
	13 day	100	100	100	100	100	100	100	100	100	100	100	100
	16 day	100	100	100	100	100	100	100	100	100	100	100	100
	19 day	83.33	83.33	100	100	100	100	100	100	100	100	100	100
	22 day	66.66	83.33	83.33	100	100	100	83.33	83.33	100	100	100	100
	24 day	50	66.66	66.66	100	100	100	66.66	83.33	100	100	100	100
	26 day	33.33	50	50	83.33	100	100	50	66.66	100	100	100	100
	28 day	16.66	33.33	50	66.66	100	100	33.33	50	83.33	100	100	100
	30 day	0	0	33.33	50	83.33	100	16.66	33.33	66.66	100	100	100
	32 day	0	0	0	33.33	83.33	83.33	0	16.66	66.66	100	83.33	100
	34 day	0	0	0	16.66	66.66	83.33	0	0	50	100	83.33	100
	36 day	0	0	0	0	50	66.66	0	0	33.33	100	66.66	100
	38 day	0	0	0	0	33.33	66.66	0	0	16.66	83.33	50	100
	39 day	0	0	0	0	16.66	50	0	0	0	83.33	50	100
	40 day	0	0	0	0	0	33.33	0	0	0	66.66	33.33	100
	42 day	0	0	0	0	0	33.33	0	0	0	66.66	16.66	100
	44 day	0	0	0	0	0	16.66	0	0	0	50	0	100
	47 day	0	0	0	0	0	0	0	0	0	33.33	0	83.33
	49 day	0	0	0	0	0	0	0	0	0	33.33	0	83.33
	50 day	0	0	0	0	0	0	0	0	0	16.66	0	66.66
	52 day	0	0	0	0	0	0	0	0	0	0	0	50
	53 day	0	0	0	0	0	0	0	0	0	0	0	50

## Sheet: Supplementary Figure 2
	Supplementary Figure 2a	Hydrodynamic size (nm)				Supplementary Figure 2c	Zeta potential (mV)
	Lip	121.89	120.73	123.26		Lip	40.15	36.51	37.83
	Lip@AUR	127.74	124.47	125.08		Lip@AUR	31.01	28.53	30.37
	Lip@AUR-ACP	130.43	128.62	126.59		Lip@AUR-ACP	1.54	0.76	0.72
	Lip@AUR-ACP-aptPD-L1	132.49	130.28	126.71		Lip@AUR-ACP-aptPD-L1	-9.45	-10.78	-11.89
	Supplementary Figure 2b	Polydispersity index (PDI)				Supplementary Figure 2e	Avg (Cts/S)
	Lip	0.114	0.116	0.119		Lip	0	0	0
	Lip@AUR	0.118	0.121	0.123		Lip@AUR	46034	48764	50870
	Lip@AUR-ACP	0.121	0.122	0.126		Lip@AUR-ACP	44658	47625	48408
	Lip@AUR-ACP-aptPD-L1	0.122	0.124	0.128		Lip@AUR-ACP-aptPD-L1	44208	46610	47363
	Supplementary Figure 2d
	AUR concentration (μg/mL)	0	0.5	1	2.5	5	10
	Avg (Cts/S)	-6.64	496.1	685.3	2044	4617	8483

## Sheet: Supplementary Figure 3
	Supplementary Figure 3a									Supplementary Figure 3b
	AUR	Fluorescence intensity								AUR concentration (μg/mL)	Fluorescence intensity
	Wavelength (nm)	2 μg/mL	4 μg/mL	6 μg/mL	8 μg/mL	10 μg/mL	12 μg/mL	14 μg/mL		2	1660.38
	310	136.46	89.01	182.587	80.129	83.38	72.267	67.242		4	1893.5
	311	104.411	89.8212	139.379	75.941	77.426	66.66	63.65		6	2065.02
	312	101.992	87.0708	127.411	73.871	75.233	65.804	68.479		8	2261.3
	313	113.65	110.591	133.061	85.295	87.328	83.479	86.15		10	2400.62
	314	144.445	143.551	160.505	107.856	106.445	102.369	107.792		12	2601.91
	315	178.7	171.558	203.31	131.095	136.378	136.609	138.489		14	2812.66
	316	222.659	217.304	236.801	166.121	173.398	163.02	169.765
	317	285.236	271.775	303.797	208.047	213.987	202.91	213.373
	318	350.003	343.448	373.67	249.034	264.703	248.757	263.787
	319	412.441	397.405	438.964	292.941	310.792	306.604	318.768
	320	521.966	494.399	494.617	364.068	379.977	384.168	386.829
	321	550.865	566.484	569.494	424.485	427.419	423.42	431.78
	322	628.97	629.488	636.221	477.089	491.144	500.242	502.31
	323	703.52	707.327	718.378	541.882	562.998	549.713	566.753
	324	789.138	801.744	815.648	589.842	622.996	625.086	636.021
	325	828.612	865.249	850.457	645.846	673.63	651.744	691.865
	326	870.965	898.944	917.3	693.127	716.913	709.921	742.699
	327	909.713	930.463	956.491	715.24	745.988	754.064	785.567
	328	916.304	946.355	964.752	743.675	769.698	778.801	791.317
	329	914.322	926.825	953.639	761.241	783.959	782.985	798.538
	330	896.909	927.359	932.612	760.634	788.422	791.283	829.256
	331	881.06	890.189	909.269	754.257	778.236	765.312	812.521
	332	828.89	831.852	879.392	751.769	786.956	796.815	814.24
	333	785.527	812.266	839.358	721.88	758.424	774.978	814.052
	334	744.655	772.669	819.892	713.201	766.197	761.137	801.451
	335	690.803	732.043	759.994	721.068	761.179	742.657	801.637
	336	641.045	702.811	741.871	695.787	747.244	738.805	804.529
	337	613.704	673.759	708.353	696.601	740.316	758.043	798.362
	338	592.079	650.755	690.337	700.365	756.163	764.356	821.017
	339	580.637	645.625	710.92	721.189	782.189	794.591	852.504
	340	591.271	654.694	714.812	728.422	788.333	809.114	887.531
	341	589.579	675.361	716.32	759.924	837.081	843.317	907.143
	342	606.134	688.808	752.413	819.847	873.432	898.937	966.573
	343	635.978	715.314	782.88	848.427	923.066	933.52	1006.5
	344	649.722	741.901	832.646	884.733	950.903	983.507	1069.31
	345	706.836	810.271	876.308	943.138	1040.62	1057.35	1137.1
	346	730.984	835.207	916.364	988.802	1076.44	1111.8	1193.92
	347	777.648	889.313	969.666	1043.74	1139.12	1176.73	1259.6
	348	830.03	941.929	1029.71	1112.35	1219.77	1238.88	1334.88
	349	868.391	984.048	1087.47	1152.07	1281.53	1276.57	1388.68
	350	900.698	1019.29	1114.58	1210.63	1323.12	1356.83	1450.91
	351	958.283	1081.67	1186.92	1274.91	1414.27	1419.84	1520.55
	352	986.305	1123.22	1247.14	1316.98	1437.36	1502.94	1593.85
	353	1034.3	1170.2	1287.48	1376.73	1516.83	1560.09	1638.33
	354	1061.17	1226.88	1345.87	1440.78	1585.49	1617.65	1723.58
	355	1095.99	1275.15	1375.65	1475.88	1628.46	1666.64	1780.66
	356	1159.53	1302.16	1430.79	1540.02	1664.02	1728.91	1839.33
	357	1189.71	1356.78	1476.03	1583.26	1720.02	1805.11	1908.16
	358	1222.83	1397.49	1542.69	1629.84	1781.13	1842.31	1969.11
	359	1258.8	1443.3	1558.47	1693.08	1831.46	1885.37	2012.84
	360	1292.19	1491.44	1623.64	1737.41	1897.68	1943.67	2076.43
	361	1324.52	1528.73	1643.43	1789.2	1941.24	1991.77	2133.07
	362	1355.84	1573.66	1694.18	1809.97	1967.9	2031.55	2171.62
	363	1378.07	1605.82	1745.71	1890.27	1997.29	2093.39	2234.71
	364	1416.71	1613.13	1781.69	1903.86	2054.69	2164.89	2299.19
	365	1407.76	1667.12	1818.5	1947.34	2104.17	2190.78	2330.47
	366	1464.42	1686.51	1862.81	1982.67	2122.45	2223.61	2361.69
	367	1504.08	1713.16	1881.65	2021.46	2150.76	2253.44	2386.63
	368	1499.79	1751.38	1890.24	2029.35	2192.66	2301.53	2409.49
	369	1561.5	1779.51	1941.88	2062	2221.15	2329.82	2446.04
	370	1567.09	1759.52	1944	2095.14	2242.89	2351.92	2491.63
	371	1581.41	1802.11	1962.42	2119.68	2279.95	2379.61	2482.88
	372	1586.14	1816.23	1997.46	2141.12	2279.2	2394.1	2553.8
	373	1600.33	1821.02	1988.47	2161.56	2294.88	2412.28	2541.06
	374	1604.01	1825.23	1996.9	2136.86	2310.92	2398.25	2535.72
	375	1608.57	1835.87	2002.76	2190.8	2305.58	2441.63	2543.87
	376	1619.06	1864.19	2017.95	2183.62	2325.55	2418.92	2583.82
	377	1620.45	1845.65	2042.88	2168.55	2342.8	2414.04	2567.14
	378	1621.36	1861.22	2045.72	2197.26	2314.25	2425.26	2593.37
	379	1642.38	1880.65	2022.89	2209.8	2349.12	2447.46	2573.46
	380	1638.97	1889.4	2061.22	2191.96	2340.3	2443.59	2603.2
	381	1634.85	1885.27	2046.71	2212.3	2327.3	2434.41	2576.49
	382	1639.55	1867.89	2063.18	2227.68	2339.14	2470.79	2594.78
	383	1647.75	1866.22	2078.4	2241.11	2339.93	2466.69	2607.63
	384	1645.71	1882.21	2066.14	2243.76	2343.83	2473.14	2590.94
	385	1644.94	1908.89	2053.87	2249.46	2369.78	2477.67	2621.59
	386	1651.69	1891.44	2084.42	2250.29	2357.25	2463.82	2616.16
	387	1660.38	1893.5	2065.02	2261.3	2370.62	2470.91	2612.66
	388	1649.65	1905.62	2081.02	2254.37	2360.2	2479.56	2607.75
	389	1647.09	1891.08	2070.11	2275.6	2340.68	2484.01	2609.92
	390	1648.91	1893.44	2087.52	2238.65	2366.36	2476.03	2614.39
	391	1665.52	1914.66	2073.4	2253.03	2374.31	2489.48	2598.91
	392	1649.93	1909.96	2079.55	2268.91	2355.52	2468.74	2603.51
	393	1639.51	1888.89	2053.85	2257.96	2335.01	2459.53	2612.23
	394	1626.09	1866.99	2042.85	2240.27	2342.22	2462.28	2581.32
	395	1618.08	1873.99	2055.62	2226.45	2307.24	2433.32	2593.38
	396	1620.91	1868	2062.58	2221.85	2288.77	2436.41	2571.2
	397	1615.15	1861.2	2040.84	2208.57	2284.98	2415.31	2540.06
	398	1605.21	1841.61	2017.2	2190.46	2287.65	2387.34	2506.62
	399	1586.03	1819.86	2026.91	2177.18	2256.12	2380.68	2509.61
	400	1590.93	1821.37	1987.78	2177.38	2246.5	2345.82	2504.76
	401	1551.15	1809.82	1969.82	2128.98	2205.93	2328.96	2481.98
	402	1552.42	1767.07	1943.86	2106.13	2173.49	2275.29	2427.3
	403	1523.64	1746.48	1920.16	2067.14	2143.76	2241.64	2385.86
	404	1500.59	1736.5	1893.11	2055.29	2094.53	2222.33	2355.07
	405	1483.29	1692.13	1857.69	2026.72	2072.73	2210.46	2309.71
	406	1445.36	1664.08	1834.15	1994.55	2045.39	2168.31	2283.49
	407	1429.31	1650.22	1818.49	1963.23	1985.18	2089.94	2253.28
	408	1408.96	1627.99	1775	1908.92	1953.7	2071.75	2176.04
	409	1394.5	1588.88	1748.52	1874.06	1949.42	2034.6	2174.64
	410	1369.15	1554.5	1719.89	1852.32	1885.04	1999.3	2109.91
	411	1322.81	1551.77	1674.99	1808.41	1839.44	1950.05	2052.54
	412	1313.44	1504.42	1646.04	1778.73	1831.35	1920.16	2022.41
	413	1280.57	1501.65	1627	1736.4	1775.95	1876.41	2001.01
	414	1252.59	1443.7	1600.5	1711.64	1745.09	1845.42	1958.87
	415	1234.74	1417.46	1554.6	1684.6	1695.46	1784.45	1921.21
	416	1217.7	1396.71	1544.04	1646.74	1684.33	1786.24	1875.24
	417	1204.53	1384.29	1497.38	1596.77	1635.9	1718.55	1834.08
	418	1182.54	1353.41	1493.97	1565.47	1593.94	1710.04	1797.45
	419	1151.01	1328.37	1468.22	1560.31	1576.68	1665.08	1775.54
	420	1123.01	1301.69	1431.52	1529.04	1558.58	1623.51	1728.45
	421	1108.05	1286.29	1407.72	1492.54	1528.45	1583.74	1693.95
	422	1084.53	1259.1	1380.98	1456.19	1474.84	1577.55	1669.03
	423	1079.91	1245.54	1347.63	1437.69	1438.94	1533.39	1628.7
	424	1049.52	1227.95	1324.73	1417.55	1446.06	1496.1	1593.28
	425	1032.02	1187.62	1320.52	1373.61	1407.14	1473.83	1564.03
	426	1026.87	1170	1298.35	1366.3	1376.47	1436.53	1546
	427	1009.35	1167.09	1256.81	1345.09	1352.19	1434.11	1518.02
	428	981.319	1140.04	1263.37	1298.23	1330.11	1388.29	1477.6
	429	954.905	1127.53	1216.85	1270.41	1312.85	1361.41	1459.37
	430	944.53	1082.85	1206.26	1256.63	1276.74	1356	1419.02
	431	935.076	1088.92	1194.18	1235.64	1255.44	1318.11	1415.2
	432	904.808	1054.52	1167.5	1223.28	1235.76	1279.55	1391.34
	433	910.444	1053.56	1145.32	1181.86	1201.94	1252.55	1358.31
	434	877.396	1019.96	1127.84	1193.88	1177.71	1250.11	1334.97
	435	881.082	1011.31	1111.44	1159.94	1166.32	1225.57	1322.57
	436	861.449	991.865	1110.72	1129.87	1148.55	1192.36	1288.09
	437	853.944	989.692	1091.17	1134.14	1134.34	1185.87	1259.14
	438	841.129	981.636	1059.82	1108.35	1122.71	1148.08	1253.95
	439	831.24	963.614	1067.67	1085.91	1092.68	1148.2	1247.19
	440	828.002	946.985	1050.25	1077.22	1081.04	1133.4	1211.02
	441	821.555	941.018	1027.04	1058.87	1056.53	1112.21	1196.47
	442	797.166	916.074	1016.65	1048.43	1047.56	1096.03	1184.09
	443	789.077	895.616	1000.4	1043.24	1044.18	1073.47	1167.3
	444	777.226	902.462	988.831	1018.98	1002.56	1069.82	1147.78
	445	771.828	881.327	978.202	999.474	1014.7	1045.42	1131.96
	446	763.236	880.897	968.1	980.068	994.804	1046.68	1119.64
	447	755.669	860.652	968.276	979.921	979.101	1023.15	1097.27
	448	750.422	860.092	947.291	950.109	971.336	1004.65	1090.5
	449	741.594	855.826	934.321	957.528	948.545	1001.64	1080.86
	450	731.566	830.62	950.867	923.824	950.78	971.186	1059.06
	451	723.815	838.834	911.404	930.534	942.784	975.987	1038.73
	452	727.675	831.48	894.139	924.835	927.282	949.377	1034.02
	453	718.354	811.606	888.424	906.305	922.794	949.426	1026.77
	454	710.886	801.486	908.276	891.662	892.802	939.447	1019.89
	455	707.626	805.132	901.394	898.75	901.442	937.459	998.196
	456	691.541	802.766	880.354	879.099	874.216	902.714	991.069
	457	673.325	783.278	872.682	863.781	866.617	913.659	978.225
	458	693.38	772.768	870.461	857.277	859.575	900.103	975.555
	459	675.302	773.884	861.584	846.858	854.484	877.177	956.076
	460	671.183	759.286	850.607	841.979	855.404	865.807	938.357
	461	666.503	765.132	845.538	832.455	834.628	870.345	933.737
	462	662.701	762.184	830.204	837.127	826.05	856.474	926.603
	463	650.802	746.032	818.364	825.828	812.634	843.378	917.644
	464	660.742	744.758	824.164	809.365	808.803	841.56	901.334
	465	632.059	733.64	826.342	801.632	806.83	839.253	904.617
	466	637.795	723.601	812.388	787.72	795.251	810.05	891.555
	467	620.879	726.098	798.631	783.597	787.614	813.365	891.258
	468	630	715.148	808.379	770.844	781.957	813.115	868.21
	469	633.527	718.886	794.632	767.389	772.57	795.193	866.506
	470	608.606	722.406	788.009	764.007	763.347	789.717	856.571
	471	616.964	716.556	777.974	749.502	736.014	779.891	847.935
	472	623.324	706.627	752.052	743.873	746.674	776.558	845.799
	473	608.417	701.71	778.051	740.885	732.031	767.241	833.635
	474	593.478	678.481	760.482	728.928	733.82	747.982	829.453
	475	600.799	685.373	765.358	730.385	719.7	744.309	823.795
	476	578.077	681.4	744.856	716.493	724.969	747.102	813.147
	477	583.381	677.923	748.597	708.299	708.319	746.599	791.417
	478	590.212	673.397	736.35	706.432	698.733	739.869	787.828
	479	571.516	664.616	741.793	705.799	694.708	720.55	796.012
	480	567.744	660.011	723.857	688.57	688.518	716.229	788.926
	481	579.398	645.097	723.304	687.641	685.524	717.459	769.6
	482	572.568	649.282	719.902	673.215	685.838	709.788	764.838
	483	561.206	658.338	710.089	673.05	668.729	695.775	757.926
	484	561.89	641.614	712.334	671.257	674.027	691.402	756.3
	485	558.234	626.722	705.068	682.411	663.908	674.309	749.668
	486	552.524	632.612	703.624	656.458	651.675	686.536	744.453
	487	544.093	626.892	690.988	651.876	663.248	680.078	739.502
	488	546.523	628.364	680.537	650.558	642.577	664.983	720.595
	489	537.631	622.495	686.088	646.34	648.739	663.666	731.141
	490	539.833	620.107	697.687	629.817	641.307	651.286	717.087
	491	537.763	623.039	676.71	634.775	624.034	652.572	721.129
	492	531.9	612.758	674.55	645.199	618.577	648.151	710.087
	493	531.107	604.166	667.003	634.506	625.092	644.861	704.693
	494	524.455	602.97	662.915	625.774	622.417	651.795	689.634
	495	528.139	597.088	666.746	626.876	613.391	638.306	692.988
	496	519.114	594.265	651.662	621.019	611.24	621.773	689.317
	497	519.665	600.2	662.399	618.495	594.373	624.659	676.96
	498	509.465	591.284	653.354	609.404	604.846	614.418	681.496
	499	514.973	585.352	655.228	606.623	603.012	614.593	666.679
	500	506.737	580.444	659.706	610.837	588.333	605.768	666.15
	501	510.464	571.484	642.593	605.64	585.886	596.282	658.216
	502	505.736	592.77	652.439	608.412	582.131	594.043	661.428
	503	506.372	589.25	647.8	602.404	581.305	598.885	650.04
	504	496.577	574.807	638.296	600.191	574.365	585.067	647.491
	505	503.556	582.602	640.4	595.413	563.162	589.347	649.945
	506	492.743	579.18	641.894	599.399	561.316	582.642	646.53
	507	483.143	569.082	640.793	591.2	569.787	574.932	638.563
	508	480.218	567.091	637.943	603.136	568.171	574.654	634.945
	509	490.375	561.186	616.69	590.144	561.131	578.392	625.852
	510	476.261	564.227	616.295	587.199	554.824	563.524	623.902
	511	486.178	560.051	623.174	585.827	551.534	561.158	609.77
	512	471.157	539.898	617.557	586.489	543.945	553.866	622.267
	513	481.3	554.998	612.619	587.19	545.1	555.798	608.038
	514	468.875	563.598	617.123	581.407	539.735	551.183	610.04
	515	469.33	546.088	606.688	588.128	538.764	556.424	619.187
	516	471.498	535.314	609.882	565.824	530.118	543.279	607.018
	517	468.844	546.271	608.868	570.177	534.034	546.901	589.694
	518	463.76	531.023	600.419	568.008	524.585	537.174	593.444
	519	458.524	535.886	595.574	565.445	530.651	541.331	594.161
	520	463.507	534.127	585.623	567.999	510.93	518.588	587.734
	521	452.308	519.984	578.348	564.163	510.737	516.99	580.376
	522	452.663	517.71	596.91	550.642	515.54	514.66	581.35
	523	447.715	528.721	577.802	556.221	517.941	515.189	567.57
	524	450.029	520.363	582.613	541.299	502.798	513.846	557.084
	525	446.213	509.555	572.382	528.465	497.995	523.239	570.062
	526	437.142	515.029	571.415	547.148	486.023	511.162	564.277
	527	436.111	504.359	570.902	519.01	485.033	499.207	561.367
	528	429.876	505.26	566.114	526.693	488.963	497.843	553.55
	529	429.611	501.352	573.416	508.585	498.786	493.957	542.221
	530	436.008	501.001	557.425	502.823	479.114	492.117	552.666
	531	421.806	509.143	548.022	510.824	481.768	498.374	537.216
	532	430.194	492.718	544.472	505.642	473.756	484.582	544.231
	533	430.367	485.231	534.499	503.426	477.751	486.69	539.387
	534	413.018	480.11	530.237	488.505	476.169	472.77	529.395
	535	422.887	490.811	532.11	493.11	465.491	482.484	527.429
	536	416.422	471.426	526.282	478.636	459.986	469.91	537.317
	537	427	465.718	532.41	468.077	464.679	472.812	517.021
	538	417.031	474.581	535.403	473.654	457.573	465.585	529.599
	539	409.626	465.472	526.514	472.15	444.794	447.948	505.203
	540	406.074	458.272	521.564	459.932	444.617	469.411	502.073
	541	403.904	462.78	511.907	472.618	445.745	455.015	503.127
	542	405.551	452.592	514.916	462.554	445.365	444.391	497.123
	543	394.954	460.559	498.26	459.309	451.97	445.515	490.167
	544	388.513	461.646	502.585	450.404	430.27	440.741	497.633
	545	383.022	446.477	483.704	452.886	430.843	437.19	497.547
	546	387.476	451.242	503.249	436.519	432.017	438.406	493.143
	547	382.326	436.255	499.932	429.005	415.74	427.565	477.378
	548	375.275	443.62	479.468	436.438	425.161	436.579	475.469
	549	376.878	431.116	493.336	435.221	416.089	428.954	474.096
	550	380.368	432.986	475.241	427.73	422.016	418.539	472.941
	551	372.932	424.345	471.448	429.852	408.533	425.977	472.593
	552	365.888	426.019	461.717	418.825	400.961	410.696	455.652
	553	373.703	428.38	466.105	423.991	402.169	408.173	451.062
	554	373.764	424.267	469.21	401.398	407.401	413.915	456.051
	555	358.081	424.622	463.139	404.675	394.531	405.065	454.67
	556	359.81	409.439	439.031	396.357	399.574	403.65	442.843
	557	354.151	405.312	464.424	406.437	401.414	391.777	437.214
	558	354.482	418.319	453.985	386.922	384.509	394.393	429.437
	559	351.857	402.143	438.368	406.678	396.791	384.112	433.467
	560	345.644	392.572	450.676	392.789	388.02	389.517	430.652
	561	352.884	391.021	428.672	388.512	377.46	375.404	434.602
	562	333.714	390.368	445.007	374.731	385.497	375.278	433.519
	563	343.439	388.147	424.975	375.014	384.202	381.256	418.297
	564	328.184	381.9	416.269	377.347	365.351	374.761	424.359
	565	333.079	385.208	432.997	378.512	370.243	368.032	415.718
	566	325.23	374.826	402.455	366.379	363.311	359.356	422.741
	567	329.746	377.424	417.077	369.546	345.368	371.008	409.729
	568	331.094	361.246	431.182	362.753	365.381	367.141	417.633
	569	337.694	364.153	406.951	363.755	342.948	368.774	396.18
	570	329.989	376.397	417.114	355.591	347.077	358.363	395.846
	571	342.152	367.657	443.033	357.643	351.084	345.222	408.921
	572	338.767	366.38	432.578	351.61	359.034	356.197	391.89
	573	348.772	376.046	439.99	360.898	334.576	356.321	390.756
	574	348.094	379.028	467.784	376.825	352.471	364.289	395.894
	575	355.904	385.247	473.029	376.657	345.557	366.926	414.048
	576	395.897	389.298	522.244	387.88	365.706	365.666	412.907
	577	416.384	418.294	563.068	408.449	384.215	374.282	406.56
	578	422.549	430.708	617.834	418.455	376.185	393.254	426.942
	579	474.314	449.796	677.802	444.84	392.295	402.646	440.061
	580	510.902	484.116	768.998	490.883	412.219	411.905	448.648
	581	570.942	519.272	872.471	519.868	423.509	431.37	464.78
	582	620.556	553.824	949.685	561.951	444.862	444.637	497.778
	583	681.694	615.16	1086.16	618.301	461.455	473.758	520.007
	584	745.363	624.524	1243.95	654.54	499.944	493.361	539.248
	585	814.844	705.25	1368.34	728.019	530.446	524.1	581.697
	586	895.955	736.234	1527.83	788.836	542.508	566.567	611.529
	587	953.17	790.828	1654.77	850.781	577.316	580.03	633.855
	588	1025.23	832.849	1842.05	919.423	599.976	592.482	639.15
	589	1101.92	881.612	1964.08	965.959	625.934	625.035	689.361
	590	1145.28	917.167	2090.54	1021.12	636.029	646.234	687.438
	591	1202.12	967	2179.98	1081.07	627.957	654.766	709.51
	592	1209.56	1005.69	2237.74	1098.08	656.281	668.808	730.976
	593	1241.48	1015.05	2284.65	1138.95	661.54	675.054	713.412
	594	1236.18	1023.75	2329.97	1156.39	635.499	656.639	712.573
	595	1201.55	1032.21	2314.57	1132.01	635.838	646.594	713.562
	596	1142.78	983.785	2232.86	1137.45	603.469	629.224	679.187
	597	1116.35	951.726	2085.3	1121.31	573.393	592.313	630.223
	598	1041.42	892.543	1928.97	1096.55	562.847	568.23	604.816
	599	920.189	832.18	1757.42	1046.11	522.038	548.938	579.675
	600	843.388	744.532	1539.76	992.171	479.54	498.703	518.891
	601	738.95	674.507	1395.05	948.23	453.004	473.862	484.566
	602	635.701	607.812	1167.28	848.99	425.654	439.379	451.985
	603	560.606	534.175	995.087	756.286	424.391	420.913	419.729
	604	479.117	480.938	868.848	664.323	386.812	395.77	384.411
	605	416.802	410.446	694.614	410.123	348.92	369.047	350.883
	606	366.562	379.146	583.507	370.517	329.366	328.283	335.938
	607	318.437	343.41	496.739	338.605	302.992	301.013	313.002
	608	292.991	313.121	412.406	302.689	278.757	291.857	308.144
	609	266.012	286.361	364.912	276.511	260.435	278.203	287.132
	610	247.596	277.867	326.806	263.169	258.74	270.301	286.717
	611	241.183	262.74	313.364	251.468	255.85	255.473	280.425
	612	237.19	258.593	290.03	234.545	238.519	251.437	281.031
	613	220.382	248.917	281.351	243.163	243.309	252.339	274.473
	614	227.684	258.702	280.385	241.585	242.53	241.906	277.662
	615	222.908	253.427	297.47	228.038	232.24	244.535	269.281
	616	223.891	256.338	282.841	244.546	240.163	246.536	267.332
	617	235.004	248.83	280.008	228.201	231.6	236.669	275.434
	618	223.931	248.134	276.691	234.059	238.723	237.783	272.75
	619	223.511	256.625	276.378	228.273	236.644	228.841	270.774
	620	228.749	243.642	280.961	235.697	226.724	248.982	258.412
	621	217.114	238.462	284.897	228.037	230.151	242.87	269.618
	622	216.838	245.912	266.694	221.837	219.144	242.554	260.904
	623	223.672	244.474	279.479	228.176	237.771	227.956	253.091
	624	223.777	239.112	268.086	238.797	233.409	234.759	262.181
	625	221.822	239.363	272.885	222.898	222.66	237.301	262.584
	626	209.873	252.581	263.701	220.718	227.312	228.163	256.967
	627	215.972	235.633	274.008	223.018	229.236	228.646	259.036
	628	221.822	248.953	268.075	230.141	234.184	228.331	244.404
	629	207.056	241.567	264.691	219.537	225.302	233.894	264.452
	630	216.773	239.792	281.842	233.781	215.124	226.303	266.759
	631	209.555	240.452	273.034	212.562	232.355	228.86	255.742
	632	209.98	235.164	265.126	223.198	227.796	216.836	254.025
	633	221.736	244.741	270.187	228.416	217.734	232.314	255.385
	634	227.244	248.958	261.701	230.444	224.369	220.258	252.7
	635	223.282	242.531	276.278	218.211	221.612	224.492	248.259
	636	231.167	241.796	284.15	226.492	228.069	222.634	256.555
	637	220.687	251.988	282.676	225.071	235.941	236.098	266.335
	638	238.711	249.058	289.772	240.396	244.57	233.994	259.263
	639	249.667	257.966	280.678	224.122	238.579	229.03	260.893
	640	241.249	258.53	301.014	230.971	236.669	235.425	268.979
	641	251.402	276.374	299.854	239.71	243.671	252.691	269.549
	642	255.534	285.727	312.296	241.533	246.861	253.629	279.796
	643	279.829	302.921	317.311	253.521	255.182	254.024	271.492
	644	274.837	307.666	316.304	256.278	262.396	257.707	294.161
	645	275.246	309.944	347.346	264.353	265.199	262.957	291.755
	646	298.775	316.926	336.983	269.198	285.052	277.067	296.653
	647	294.931	322.901	351.961	272.18	286.457	281.022	307.389
	648	304.6	347.978	358.486	286.685	289.473	282.458	318.956
	649	320.669	340.044	364.092	291.778	292.466	309.448	322.931
	650	330.754	340.297	375.026	294.83	301.736	288.002	329.841
	651	331.962	351.503	388.913	307.755	303.011	292.156	322.033
	652	334.9	378.532	384.245	306.125	308.96	316.589	343.15
	653	345.571	370.847	399.031	319.068	319.009	316.603	333.055
	654	332.657	373.639	378.56	297.532	312.576	321.839	349.187
	655	357.996	373.866	399.522	301.492	328.727	314.527	362.987
	656	347.496	375.509	405.384	315.601	323.74	332.43	351.64
	657	361.626	357.96	401.52	312.109	329.508	324.068	362.422
	658	360.014	375.241	396.029	329.606	332.386	325.595	352.396
	659	356.3	376.736	406.315	316.061	319.812	327.005	353.98
	660	354.244	374.269	398.417	309.932	331.619	338.102	351.966
	661	343.14	359.057	396.629	317.329	326.043	329.718	349.285
	662	339.774	372.05	386.203	318.379	334.674	318.761	365.074
	663	329.677	366.342	382.859	311.807	324.706	321.518	356.146
	664	328.175	358.655	364.528	305.568	315.193	315.988	350.357
	665	312.877	352.153	366.133	305.426	307.734	315.638	344.843
	666	325.522	334.81	378.023	308.689	303.853	304.775	338.967
	667	306.139	338.564	360.804	291.754	304.959	304.828	341.069
	668	294.402	319.43	347.356	308.42	307.567	302.94	339.972
	669	278.874	317.555	344.759	286.46	295.678	294.366	337.746
	670	279.574	302.714	330.394	285.907	303.483	293.287	319.89
	671	288.641	298.135	346.762	277.923	288.053	289.656	337.594
	672	257.632	298.444	327.754	281.1	277.386	296.475	325.784
	673	262.363	295.08	321.13	277.257	292.89	289.455	323.782
	674	257.299	296.718	331.273	274.062	293.619	296.861	326.414
	675	245.135	295.99	312.622	263.924	293.31	296.398	336.224
	676	260.656	275.653	319.933	290.628	296.03	302.693	324.67
	677	273.955	277.657	320.902	277.406	291.286	298.052	321.555
	678	250.986	287.742	322.242	274.768	294.024	303.488	323.28
	679	264.323	299.795	326.959	279.237	317.768	305.524	336.762
	680	260.785	290.191	331.812	286.672	315.816	311.19	366.865
	681	263.911	296.053	331.231	303.653	330.249	318.007	359.913
	682	269.736	307.368	311.717	311.07	310.575	342.652	366.137
	683	266.592	312.81	344.111	293.304	315.554	328.337	367.714
	684	269.742	295.751	345.391	305.786	331.8	337.641	374.201
	685	280.993	316.301	339.958	310.032	343.204	330.324	394.702
	686	272.377	314.756	348.72	323.024	340.685	351.056	379.962
	687	293.118	311.867	348.898	322.128	354.925	357.067	402.113
	688	273.073	332.519	376.207	338.812	363.09	355.114	406.636
	689	295.445	323.375	367.142	340.472	380.094	365.414	416.969
	690	300.524	347.984	367.76	354.331	380.362	394.984	418.518
	691	309.005	334.224	388.716	359.21	371.939	386.667	417.226
	692	316.069	341.375	397.928	353.498	394.922	407.596	436.163
	693	320.063	360.932	404.024	374.331	400.806	399.737	457.906
	694	324.792	369.68	412.213	377.725	398.651	414.518	456.265
	695	340.972	364.733	405.766	383.124	404.756	423.07	480.858
	696	332.669	359.647	420.941	394.927	423.26	415.934	466.496
	697	341.2	376.828	406.537	394.525	437.567	421.657	470.546
	698	355.272	381.911	444.121	414.714	432.788	426.93	494.352
	699	354.983	407.248	443.753	409.205	439.22	446.446	500.488
	700	355.739	386.922	466.933	421.366	473.564	478.006	499.714

## Sheet: Supplementary Figure 4
	Supplementary Figure 4a							Supplementary Figure 4b							Supplementary Figure 4c
	eCpGCy5	Fluorescence intensity						PNACy5	Fluorescence intensity							Fluorescence intensity
	Wavelength (nm)	8 nM	16 nM	24 nM	32 nM	40 nM		Wavelength (nm)	8 nM	16 nM	24 nM	32 nM	40 nM		A	83.21	98.49	118.76
	500	53.053	121.15	55.327	65.673	161.907		500	10.039	31.284	39.801	52.64	57.714		ACCy5	5718.09	6682.71	7005.35
	501	53.036	132.979	56.307	75.018	160.946		501	8.848	29.678	37.649	56.399	57.432		AC	74.06	90.22	143.89
	502	50.894	132.759	53.826	71.425	180.341		502	10.691	33.182	41.431	51.541	62.112		ACPCy5	12035.5	12733.8	14306
	503	51.436	118.072	57.423	72.712	173.563		503	8.49	32.538	39.817	57.995	51.21
	504	49.149	123.47	57.868	72.336	164.232		504	10.591	30.829	32.448	59.337	69.368		Supplementary Figure 4d
	505	51.466	116.551	67.529	66.94	169.194		505	9.34	30.606	47.483	57.722	57.947			Fluorescence intensity
	506	51.411	134.98	69.298	62.741	170.142		506	10.273	28.208	36.411	58.606	47.659		0.5 h	4481.48	4825.17	5236.82
	507	46.918	128.721	63.855	71.29	159.807		507	9.195	29.431	31.248	52.336	63.361		1 h	5139.02	5841.53	6418.44
	508	44.837	131.109	60.06	62.261	168.34		508	8.637	28.872	46.275	58.659	60.334		2 h	5727.96	6006.8	6696.15
	509	47.683	110.689	58.895	65.773	163.7		509	9.118	28.387	39.425	60.339	63.401
	510	47.502	128.581	63.001	72.493	151.852		510	10.161	28.051	42.754	60.53	59.272
	511	43.178	123.411	54.117	58.82	160.552		511	10.53	29.936	43.064	50.447	58.89
	512	47.475	131.889	50.227	63.791	164.763		512	9.464	26.167	38.861	61.781	55.948
	513	44.597	138.791	57.48	73.201	146.607		513	10.267	28.46	37.072	61.682	56.739
	514	41.21	122.23	63.522	72.577	147.265		514	10.795	26.303	36.176	69.773	72.085
	515	40.346	124.907	61.72	64.039	165.661		515	10.262	27.81	44.305	63.212	54.585
	516	44.395	105.136	57.477	73.017	171.067		516	9.612	27.796	39.032	63.829	59.236
	517	40.355	122.999	64.653	64.995	147.317		517	10.536	27.031	35.871	53.26	60.823
	518	40.327	112.188	50.575	80.954	142.484		518	11.092	25.716	50.536	57.405	60.12
	519	40.722	117.216	57.276	75.387	142.535		519	8.567	25.271	37.867	62.04	66.628
	520	38.146	128.666	63.217	74.426	144.776		520	8.072	24.759	39.785	60.804	51.572
	521	38.598	119.241	59.17	72.176	153.005		521	9.443	26.226	43.581	58.526	67.612
	522	40.189	119.101	57.074	67.439	145.012		522	8.691	26.481	42.404	55.271	55.31
	523	39.627	119.499	54.229	71.738	143.154		523	9.288	24.491	40.396	54.525	56.046
	524	37.966	111.576	57.556	66.102	147.892		524	8.706	25.941	30.178	65.388	61.548
	525	34.724	106.412	49.627	68.419	136.368		525	8.9	23.413	36.435	66.784	63.318
	526	35.483	100.517	48.051	72.556	144.402		526	8.459	23.875	39.175	57.054	66.716
	527	37.139	99.976	58.963	53.985	125.679		527	9.92	24.524	29.33	62.476	50.361
	528	36.039	109.486	61.556	67.744	134.167		528	8.359	21.25	43.193	57.574	63.671
	529	34.479	116.525	59.475	69.858	137.031		529	8.44	25.823	39.525	56.27	55.862
	530	35.195	99.906	59.324	68.985	130.06		530	9.022	23.314	40.922	56.231	54.966
	531	35.01	112.448	60.733	65.455	125.418		531	8.578	24.576	43.717	63.924	54.916
	532	37.751	98.077	62.406	75.471	130.622		532	9.534	22.951	34.629	57.396	58.573
	533	35.457	99.869	55.57	81.249	132.489		533	8.645	24.038	39.007	57.163	67.781
	534	32.594	108.825	60.936	68.527	121.083		534	8.134	22.269	44.267	56.424	51.927
	535	39.618	112.216	57.6	73.969	116.981		535	10.345	22.121	42.243	59.353	55.782
	536	41.158	94.004	65.357	69.314	129.999		536	11.818	25.91	36.194	54.973	65.033
	537	45.324	97.939	54.385	64.574	114.638		537	15.594	34.22	43.37	58.643	56.224
	538	53.442	92.397	63.419	67.241	123.697		538	20.016	42.982	43.707	64.317	59.677
	539	64.526	98.802	59.23	74.485	121.739		539	35.003	57.767	45.977	51.568	55.283
	540	89.798	90.02	57.341	75.59	127.909		540	48.67	76.703	35.345	62.145	76.019
	541	111.14	115.652	56.335	65.288	134.725		541	60.967	110.335	39.558	60.935	71.398
	542	153.819	100.99	55.156	78.455	120.008		542	91.492	145.99	47.072	58.433	62.002
	543	214.194	90.008	56.314	79.214	126.143		543	115.707	200.078	39.501	59.128	68.828
	544	261.68	98.24	64.569	77.715	127.401		544	156.342	267.964	53.702	65.434	63.68
	545	344.874	99.372	57.104	92.825	127.886		545	210.134	341.069	49.782	59.458	78.462
	546	435.531	100.85	71.94	126.015	119.993		546	255.935	430.3	52.731	73.964	92.391
	547	543.266	111.421	85.868	192.473	146.627		547	329.543	572.035	68.566	87.709	117.801
	548	676.35	138.318	105.866	373.17	181.477		548	423.405	656.619	95.932	112.301	184.707
	549	788.028	200.237	190.654	554.443	299.219		549	510.611	799.51	137.747	208.44	290.334
	550	1011.22	281.529	312.885	843.856	443.457		550	634.547	979.841	216.6	324.412	493.463
	551	1240.7	405.009	477.242	1322.51	648.523		551	743.184	1204.75	387.278	584.56	795.31
	552	1460.64	615.492	794.199	1742.96	1031.29		552	855.809	1398.48	541.975	961.484	1105.52
	553	1726.64	861.497	1085.4	2332.62	1505.14		553	1001.05	1661.25	882.721	1298.81	1617.95
	554	2036.51	1135.02	1560.91	3141.03	2148.65		554	1220.51	1922.85	1338.12	1920.98	2396.25
	555	2329.45	1623.69	2198.22	3946.98	3024.92		555	1373.69	2166.71	1772.52	2670.11	3054.53
	556	2645.64	2031.74	2884.12	4924.85	3966.17		556	1567.9	2447.08	2428.14	3236.29	4057.11
	557	2935.44	2609.22	3555.83	5968.96	5151.53		557	1746.46	2692.52	3140.7	4032.75	5144.26
	558	3199.31	3275.74	4570	7020.45	6371.01		558	1890.36	2947.74	3674.21	5103.4	6003.26
	559	3494.85	3841.57	5305.33	7979.7	7519.64		559	2037.74	3120.12	4419.69	5852.78	7142.3
	560	3755.94	4573.31	6116.68	9090.33	8735.92		560	2156.26	3329.65	5206.95	6783.89	8257.95
	561	3963.49	5133.67	6958.76	9831.52	9958.24		561	2214.78	3425.62	5765.98	7782.06	9088.81
	562	4133.03	5767.47	7616.61	10495	11104.7		562	2281.3	3527.72	6492.8	8357.93	10126.3
	563	4298.9	6146.85	8190.49	10729	12150.6		563	2377.59	3612.2	6764.44	9026.89	10724
	564	4362.09	6409.05	8598.31	10999.3	12963.2		564	2358.41	3612.95	6989.83	9258.12	11160
	565	4430.43	6626.23	8659.17	11073.8	13346.2		565	2379.86	3520.84	6721.47	9193.04	11013.7
	566	4383.89	6390.62	8239.26	10796.4	13087.9		566	2387.46	3524.88	6348.55	8642.23	10537.2
	567	4348.02	6096.01	7388.06	10606.2	12484.3		567	2277.07	3407.76	5984.38	7767.85	9546.1
	568	4191.63	5689.77	6584.15	9869.5	11395.3		568	2174.9	3270.75	4998.53	6949.97	8095.68
	569	4043.25	4895.23	5293.95	9040.38	9432.25		569	2123.84	3127.51	4222.18	5582.46	6605.39
	570	3858.02	4136.02	3961.9	8020.26	7157.1		570	1967.56	2944.3	3526.96	4311.13	5154.54
	571	3567.82	3423.69	3026.79	6618.9	5558.81		571	1853.93	2684.08	2597.99	3250.54	3533.77
	572	3321.71	2542.43	2014.79	5067.56	3559.5		572	1658.3	2512.91	1962.04	2194.58	2405.64
	573	2989.62	1772.56	1359.54	3955.32	2378.66		573	1491.11	2259.5	1480.82	1470.67	1634.6
	574	2648.06	1344.45	998.763	2665.31	1672.18		574	1273	2040.78	1009.78	1055.26	970.347
	575	2292.27	872.794	646.917	1698.86	990.799		575	1146.34	1774.95	701.376	683.173	589.959
	576	1952.17	520.561	474.82	1047.24	650.278		576	933.479	1469.05	486.351	469.397	410.808
	577	1555.56	373.265	322.834	550.314	427.817		577	737.013	1233.9	296.99	330.815	250.335
	578	1270.85	233.745	213.487	286.439	263.807		578	628.881	1010.83	209.867	205.538	183.179
	579	965.272	156.087	160.675	182.2	202.343		579	458.104	780.641	101.062	137.897	141.475
	580	730.55	132.048	105.187	139.916	164.83		580	371.932	582.588	76.968	120.84	104.38
	581	575.518	120.814	102.82	132.743	149.839		581	283.688	445.509	68.629	91.268	92.642
	582	410.966	119.462	99.281	149.37	141.522		582	207.24	344.313	52.766	87.347	96.965
	583	300.45	106.652	96.512	113.885	145.353		583	137.213	249.578	61.162	98.474	114.618
	584	205.516	118.913	93.931	154.884	123.716		584	91.404	169.518	56.036	87.422	114.73
	585	146.008	115.129	89.735	129.031	141.188		585	61.823	116.228	59.984	102.172	113.018
	586	110.626	113.3	98.893	150.791	146.572		586	43.108	80.436	50.219	92.531	116.083
	587	84.525	105.154	82.891	151.056	134.73		587	33.205	61.538	54.127	101.59	107.32
	588	74.362	115.844	90.891	139.382	145.886		588	24.26	52.102	54.472	91.61	128.155
	589	73.721	110.882	102.089	152.398	150.414		589	20.855	49.944	48.135	101.447	109.347
	590	71.451	109.785	97.306	164.268	151.414		590	18.659	47.637	55.923	100.972	115.745
	591	65.373	134.771	101.043	152.113	148.776		591	17.941	49.606	62.113	105.11	103.483
	592	71.072	126.748	101.832	154.574	157.258		592	17.198	44.344	46.349	112.514	132.33
	593	66.103	142.524	114.572	159.396	174.254		593	18.597	46.007	50.858	96.346	123.188
	594	77.592	132.506	83.001	154.775	186.051		594	18.524	44.005	62.155	108.572	120.182
	595	64.158	144.614	101.876	166.786	188.674		595	17.658	46.832	41.481	93.614	133.788
	596	66.152	139.895	101.48	170.73	191.325		596	17.426	47.1	53.011	91.592	121.695
	597	68.633	156.458	111.434	162.873	202.576		597	16.143	43.961	56.405	132.174	120.847
	598	66.217	159.52	105.986	170.431	190.313		598	15.769	44.891	56.927	91.245	127.773
	599	74.929	164.696	103.075	171.931	213.873		599	14.291	45.153	45.805	104.233	130.678
	600	71.727	169.733	115.912	188.742	245.589		600	13.987	47.289	47.512	108.709	122.667

## Sheet: Supplementary Figure 5
	Supplementary Figure 5a							Supplementary Figure 5b
	eCpGCy5							aptPD-L1FAM
	Wavelength (nm)	2 nM	4 nM	6 nM	8 nM	10 nM		Wavelength (nm)	2 nM	4 nM	6 nM	8 nM	10 nM
	300	75.223	177.752	240.995	239.867	332.956		300	1056.54	937.843	973.815	916.822	1002.2
	301	72.779	183.97	245.217	230.968	337.595		301	1045.41	954.435	956.207	931.368	982.161
	302	75.6	177.329	239.184	227.967	349.443		302	1097.49	956.58	951.507	963.208	1041.1
	303	70.592	183.153	241.374	239.56	353.941		303	1113.84	975.89	1001.72	975.078	1043.32
	304	72.535	180.94	247.698	246.829	357.531		304	1145.67	986.633	1000.47	1017.75	1059.53
	305	70.47	182.322	244.266	237.922	359.293		305	1146.53	1007.59	1025	981.209	1051.27
	306	73.75	180.323	249.093	233.81	353.791		306	1165.66	1019.03	1068.65	1020.31	1122.53
	307	70.913	173.761	246.082	237.447	355.46		307	1155.94	1046.09	1079.04	1035.29	1099.95
	308	68.351	182.616	253.123	231.475	350.681		308	1184.12	1059.82	1109	1055.39	1145.82
	309	66.801	180.618	246.929	236.585	361.27		309	1219.78	1078.12	1121.03	1075.95	1147.63
	310	64.566	177.017	247.212	225.608	350.638		310	1260.99	1112.51	1126.59	1053.39	1162.75
	311	62.55	178.985	248.907	228.148	361.203		311	1263.47	1150.27	1147.55	1093.69	1163.65
	312	70.36	173.88	241.457	228.803	346.86		312	1249.88	1090.18	1127.65	1111.17	1159.77
	313	66.217	176.504	241.35	224.639	334.297		313	1240.87	1093.9	1106.53	1096.3	1158.28
	314	58.619	171.682	239.495	219.559	336.581		314	1162.11	1052.93	1091.01	1032.79	1106.82
	315	62.48	177.596	243.436	218.874	326.083		315	1114.36	994.307	1028.34	997.973	1070.47
	316	60.03	175.175	233.201	218.793	337.305		316	1072.58	982.015	991.583	956.297	1030.1
	317	53.414	177.672	226.143	216.096	327.833		317	1029.31	900.171	923.305	895.179	938.524
	318	55.942	181.561	241.197	202.876	328.506		318	945.644	838.498	863.578	827.56	905.346
	319	55.548	179.472	236.374	196.305	322.195		319	882.199	796.528	808.567	776.402	819.384
	320	52.02	168.84	231.628	206.159	323.833		320	817.341	730.828	753.777	715.101	775.945
	321	58.065	178.652	236.213	207.779	316.949		321	745.1	664.089	678.289	659.597	702.093
	322	55.224	178.626	242.325	210.047	313.096		322	678.004	621.698	600.862	594.252	643.45
	323	50.377	176.536	249.974	194.744	318.893		323	640.155	559.71	565.194	566.282	584.273
	324	53.97	183.181	248.061	200.288	315.061		324	576.883	511.272	521.509	512.458	548.323
	325	46.278	186.874	251.836	188.466	301.175		325	540.9	487.861	480.379	474.933	513.952
	326	46.89	193.03	251.321	196.425	309.527		326	500.854	446.325	461.654	450.431	486.499
	327	45.202	189.005	261.197	190.548	317.046		327	497.84	433.671	450.7	430.22	466.876
	328	46.971	187.92	267.33	193.954	303.332		328	467.418	404.729	432.442	401.604	437.3
	329	46.547	205.513	275.907	190.377	316.012		329	431.074	392.44	396.367	400.843	418.79
	330	47.102	209.448	277.102	190.143	318.25		330	432.878	371.743	384.324	365.494	415.228
	331	45.928	220.881	282.352	191.155	315.881		331	402.866	365.201	358.701	362.463	390.46
	332	43.349	218.13	288.6	194.422	313.414		332	386.392	351.658	366.989	353.052	366.111
	333	39.729	226.913	308.834	192.624	316.477		333	375.624	327.177	340.308	329.972	356.399
	334	39.234	250.447	318.195	201.167	319.434		334	364.374	304.901	332.52	313.281	346.262
	335	38.497	245.646	318.258	183.519	319.093		335	343.646	307.363	319.92	317.28	332.643
	336	43.011	246.978	318.015	193.253	317.376		336	334.578	297.269	310.643	286.817	320.791
	337	42.723	253.492	345.656	190.699	331.12		337	318.076	283.762	293.679	273.925	306.503
	338	40.702	260.067	355.35	201.152	338.156		338	314.49	278.308	284.234	268.098	292.881
	339	42.354	274.972	356.232	202.377	322.055		339	297.735	265.758	278.391	273.258	282.946
	340	38.603	285.387	368.93	198.7	328.969		340	289.081	257.2	266.153	259.385	271.689
	341	39.843	290.415	395.059	200.539	344.541		341	271.584	239.554	252.08	241.207	266.125
	342	39.729	308.25	395.215	202.769	341.001		342	267.585	234.726	253.164	231.983	260.04
	343	37.157	311.701	401.966	202.403	345.414		343	261.205	234.524	232.986	228.285	252.918
	344	40.412	321.842	426.899	204.157	352.563		344	258.741	227.314	228.41	235.458	240.002
	345	36.395	321.509	426.459	208.851	361.732		345	238.695	208.646	221.979	222.12	241.312
	346	42.129	340.487	398.274	209.09	355.487		346	230.825	205.62	218.711	221.723	226.495
	347	39.916	336.109	415.335	214.881	365.292		347	229.316	211.969	213.522	210.97	218.029
	348	37.676	350.481	416.049	220.755	365.07		348	220.688	194.857	212.393	206.406	223.059
	349	36.675	358.123	423.713	218.956	364.006		349	224.801	192.271	202.175	195.33	216.146
	350	37.814	364.513	439.065	209.047	367.073		350	208.82	188.93	196.956	196.458	207.52
	351	38.53	368.547	449.73	220.279	377.874		351	202.769	180.848	196.073	181.349	201.684
	352	39.552	363.685	445.336	223.861	386.28		352	207.315	171.139	186.144	181.92	203.294
	353	37.454	379.016	461.76	211.277	385.446		353	201.036	171.437	187.389	178.732	195.66
	354	38.345	389.897	487.678	226.045	389.272		354	192.006	173.78	182.348	171.424	188.45
	355	36.78	361.844	457.648	225.12	392.079		355	192.49	168.855	175.596	169.922	190.06
	356	35.321	358.291	472.008	224.501	363.387		356	184.912	165.184	169.058	163.31	185.348
	357	38.071	363.548	487.17	219.535	372.591		357	183.497	158.043	176.871	173.583	181.838
	358	36.879	354.323	488.338	228.194	367.054		358	177.855	157.085	174.414	165.758	180.713
	359	36.772	368.066	495.193	230.939	356.837		359	171.684	151.935	160.174	160.032	174.86
	360	38.105	370.499	494.843	226.813	375.354		360	166.162	146.893	160.29	161.342	174.039
	361	39.189	372.681	494.608	225.299	369.756		361	169.484	155.039	158.367	153.975	169.801
	362	36.026	379.917	503.825	225.655	369.944		362	167.088	148.58	159.916	155.843	167.836
	363	37.03	371.162	507.816	229.425	363.088		363	163.966	144.871	158.896	152.933	171.507
	364	38.423	375.402	507.277	225.798	367.146		364	168.565	139.42	164.843	148.419	172.464
	365	34.017	382.37	516.766	227.556	375.076		365	160.273	147.431	153.13	147.26	165.986
	366	39.55	386.214	501.08	224.582	361.444		366	154.435	142.554	150.7	147.196	162.932
	367	35.067	373.868	499.824	223.428	370.227		367	153.629	142.01	155.539	141.426	161.028
	368	37.679	378.448	500.469	232.52	370.808		368	155.224	132.724	152.891	147.435	159.327
	369	35.732	386.3	512.262	228.783	368.689		369	164.008	140.146	154.659	138.637	164.21
	370	38.442	377.443	495.236	221.752	377.615		370	155.357	135.479	154.937	147.101	162.834
	371	37.351	370.454	509.839	224.022	359.747		371	154.063	132.69	149.88	148.388	162.605
	372	35.782	375.59	490.554	225.2	364.405		372	156.116	130.18	149.336	145.877	158.389
	373	36.212	368.903	493.314	220.28	353.83		373	159.477	133.431	148.031	143.56	166.383
	374	33.304	364.738	501.583	216.213	360.506		374	150.646	133.698	145.394	144.744	163.657
	375	35.987	369.041	489.568	211.494	359.274		375	152.769	128.296	154.465	146.616	153.693
	376	33.01	357.679	478.857	213.238	348.842		376	151.934	130.026	146.221	142.999	154.195
	377	36.584	362.584	496.899	205.419	348.188		377	154.462	128.823	151.323	143.203	155.482
	378	36.168	347.948	468.115	209.969	345.27		378	147.294	128.356	150.938	142.128	155.108
	379	36.913	340.989	475.582	209.128	348.327		379	149.569	129.799	141.129	139.665	158.988
	380	35.337	349.603	466.658	194.307	327.123		380	151.898	129.954	144.491	141.609	152.816
	381	33.943	337.976	453.994	202.75	334.874		381	146.53	125.001	147.119	141.511	153.041
	382	33.035	340.216	459.245	198.923	341.031		382	147.877	128.861	143.5	139.647	153.946
	383	33.168	327.398	441.955	197.4	339.716		383	143.511	129.387	148.255	139.596	151.46
	384	33.425	326.78	436.772	196.842	338.946		384	144.581	127.201	149.626	137.373	158.221
	385	33.871	329.354	424.228	191.843	337.399		385	148.008	128.06	144.662	139.764	152.789
	386	30.333	335.544	434.249	195.187	337.086		386	154.332	126.117	144.851	144.745	155.102
	387	34.001	333.497	436.582	186.711	337.192		387	148.652	132.266	140.174	141.363	152.817
	388	31.793	327.907	415.926	187.497	330.462		388	152.252	128.403	148.414	143.53	156.593
	389	30.254	328.799	418.517	181.281	317.503		389	149.732	133.725	153.776	135.578	152.014
	390	29.293	318.048	412.843	189.768	309.555		390	150.773	132.913	142.065	138.812	157.195
	391	31.523	315.592	398.116	172.842	316.872		391	146.259	125.614	144.912	138.911	154.113
	392	32.132	314.692	396.809	180.588	308.504		392	145.348	130.103	141.298	142.508	150.977
	393	31.562	306.367	386.341	175.3	309.831		393	140.153	131.925	142.867	137.229	157.145
	394	29.337	299.522	386.839	166.655	289.621		394	147.774	128.018	142.946	141.871	155.523
	395	28.507	296.277	376.485	170.18	291.35		395	145.122	132.513	147.944	143.301	159.582
	396	28.564	300.438	372.963	161.634	290.913		396	150.611	135.759	144.964	137.134	152.259
	397	28.644	283.154	369.134	165.197	284.91		397	140.396	130.429	141.014	141.042	152.932
	398	28.343	273.83	351.692	161.469	288.44		398	140.987	126.5	140.725	139.587	149.219
	399	27.467	275.028	361.205	161.369	271.022		399	141.017	122.797	140.082	132.352	152.542
	400	29.61	273.351	357.738	155.562	269.833		400	142.892	118.013	142.847	140.028	147.427
	401	30.082	263.794	344.848	155.207	269.267		401	140.116	130.7	136.902	136.763	145.461
	402	26.675	259.132	335.009	141.808	258.155		402	135.761	120.733	133.984	134.26	143.691
	403	25.682	255.154	331.183	153.209	254.123		403	140.056	119.98	136.671	131.34	147.776
	404	24.23	253.893	329.382	143.94	250.923		404	137.354	122.548	137.364	127.892	145.992
	405	26.533	235.273	320.651	142.532	251.991		405	136.798	116.343	126.049	132.656	152.045
	406	29.021	236.699	309.362	140.025	235.954		406	129.343	118.163	134.49	128.927	145.558
	407	24.103	231.973	305.031	137.232	240.786		407	133.366	120.818	137.669	129.882	143.219
	408	24.699	225.103	295.018	140.182	237.866		408	134.751	118.506	133.307	126.119	139.106
	409	23.096	224.053	282.521	133.394	226.692		409	134.35	115.57	134.863	130.342	144.247
	410	23.966	215.154	280.874	133.595	224.975		410	130.363	114.999	124.379	131.05	136.18
	411	24.833	205.888	269.731	129.814	216.775		411	129.466	109.869	130.341	128.861	138.602
	412	24.606	203.171	268.093	124.034	225.465		412	129.893	111.716	128.224	125.543	142.454
	413	22.369	202.471	264.864	126.623	214.078		413	125.623	113.179	126.338	128.882	140.92
	414	23.484	188.146	253.971	129.795	210.503		414	127.586	113.225	125.717	126.353	138.626
	415	23.486	194.995	252.159	128.08	209.118		415	127.772	115.128	131.078	125.774	139.522
	416	23.589	188.974	243.328	127.142	203.772		416	124.713	106.849	128.437	122.359	141.82
	417	20.817	184.405	238.377	118.576	206.055		417	124.218	109.457	124.767	116.464	133.042
	418	21.265	175.65	237.694	116.197	201.051		418	126.708	107.905	122.925	116.227	129.356
	419	20.933	176.627	229.495	114.326	189.349		419	121.013	113.325	116.868	124.085	136.05
	420	20.217	168.521	223.358	111.475	190.736		420	119.141	108.301	123.362	118.363	131.241
	421	20.295	165.904	220.627	110.036	194.708		421	118.781	111.895	124.72	114.7	133.754
	422	20.468	169.447	209.172	111.793	181.233		422	119.345	107.734	119.362	116.509	127.457
	423	19.016	163.232	214.505	113.469	179.334		423	118.037	101.959	115.422	121.056	128.497
	424	20.733	153.515	207.617	107.266	179.109		424	113.557	98.406	111.771	116.276	123.632
	425	21.008	156.63	202.865	109.741	181.459		425	108.728	101.089	111.491	111.515	123.82
	426	18.946	148.969	197.787	109.732	177.437		426	114.68	102.861	112.699	113.096	123.3
	427	19.93	150.762	195.661	104.437	177.293		427	115.404	98.88	118.242	113.398	123.155
	428	17.98	147.219	192.231	104.086	169.907		428	115.157	99.007	110.704	107.468	122.407
	429	18.333	138.747	181.856	103.473	174.481		429	114.406	97.347	110.648	108.783	119.957
	430	18.576	138.629	181.689	98.211	164.253		430	114.992	95.158	111.914	113.228	117.438
	431	20.458	132.966	179.897	100.304	167.329		431	109.121	96.087	107.238	105.512	121.795
	432	18.048	139.543	174.56	99.695	157.386		432	110.643	97.981	106.544	105.585	120.389
	433	19.052	131.518	165.292	97.861	156.416		433	110.162	98.92	108.737	106.089	116.54
	434	18.621	130.205	162.36	96.202	160.357		434	108.23	94.981	105.584	105.047	116.28
	435	18.234	123.551	166.596	94.827	155.775		435	110.286	96.89	103.936	104.969	116.262
	436	20.025	116.56	160.119	90.632	162.563		436	108.506	92.351	106.788	102.716	114.751
	437	15.74	118.309	157.05	91.088	151.614		437	110.238	96.071	109.659	99.86	114.58
	438	17.447	119.516	155.098	91.072	148.835		438	103.239	95.23	110.449	99.749	112.98
	439	16.493	117.48	151.959	90.412	150.138		439	104.001	90.476	103.468	101.995	113.842
	440	16.685	113.649	140.887	85.217	152.838		440	105.983	96.828	107.276	101.387	113.75
	441	16.246	111.312	143.557	89.048	143.595		441	101.771	98.218	104.664	103.513	111.408
	442	16.742	108.523	141.998	85.446	142.496		442	106.122	96.513	101.107	102.31	111.678
	443	18.493	112.604	140.062	81.108	137.154		443	102.348	92.668	109.303	101.016	113.011
	444	15.756	105.303	142.664	79.842	134.518		444	108.355	88.247	101.948	101.067	113.914
	445	15.776	106.335	133.681	78.601	138.074		445	104.671	87.759	105.279	98.682	114.991
	446	15.892	106.229	130.286	82.044	131.094		446	99.745	87.672	102.502	101.673	106.607
	447	15.291	97.564	127.113	81.453	134.562		447	101.543	88.911	98.403	104.144	110.553
	448	16.847	101.138	123.57	79.805	128.499		448	101.093	89.408	103.644	99.998	113.782
	449	15.587	100.4	129.739	78.992	123.285		449	99.277	88.404	104.398	98.845	110.626
	450	14.89	90.929	124.557	76.788	125.506		450	97.378	87.615	94.684	96.683	105.287
	451	15.049	93.024	119.991	75.431	125.193		451	97.375	83.824	102.547	97.306	107.695
	452	15.282	91.209	120.937	74.359	122.157		452	99.403	86.49	99.007	97.894	106.648
	453	14.511	91.206	121.488	77.238	117.358		453	98.175	90.067	102.867	99.767	101.891
	454	16.107	88.567	117.858	69.849	116.177		454	96.705	91.419	99.144	98.098	113.482
	455	15.733	87.895	112.698	72.866	114.403		455	100.739	87.824	99.013	97.443	102.828
	456	16.303	86.039	106.842	70.167	115.799		456	92.906	85.757	93.725	99.592	108.707
	457	14.639	83.27	106.901	70.943	113.384		457	99.508	85.537	98.359	95.286	106.438
	458	14.702	82.398	108.049	66.608	108.345		458	96.374	82.417	98.586	92.435	109.986
	459	14.665	77.916	106.451	63.232	106.578		459	93.8	83.545	92.973	94.924	103.919
	460	14.534	80.667	97.835	64.125	100.218		460	95.596	83.626	98.36	96.288	105.444
	461	15.665	77.421	96.782	65.149	101.159		461	95.552	86.661	97.942	95.652	103.071
	462	14.111	76.3	98.975	64.34	101.572		462	89.482	85.501	98.882	97.841	101.813
	463	13.803	76.415	101.095	61.074	98.369		463	92.905	87.411	98.359	96.688	104.237
	464	14.64	74.396	91.171	63.952	95.994		464	96.532	80.652	96.424	96.158	106.701
	465	14.712	69.392	89.279	60.335	99.363		465	96.479	84.428	98.616	95.182	103.455
	466	12.894	71.835	90.573	59.355	97.333		466	94.985	85.766	96.953	101.258	107.138
	467	13.748	68.317	88.58	55.839	88.317		467	92.389	86.087	95.503	97.419	109.335
	468	12.039	64.621	86.586	59.092	88.932		468	96.709	85.909	95.576	97.239	108.497
	469	13.319	65.6	85.657	56.903	89.604		469	95.069	85.401	97.3	95.655	107.208
	470	12.637	63.295	84.216	54.562	89.64		470	87.751	81.573	98.029	96.327	106.435
	471	11.798	64.826	84.358	52.823	86.302		471	92.646	83.55	101.47	100.486	111.971
	472	12.505	64.724	80.723	49.407	85.989		472	96.37	84.556	96.022	102.921	108.734
	473	12.809	63.703	78.059	50.878	87.099		473	87.885	88.552	95.634	100.524	115.819
	474	12.811	57.999	79.586	47.643	81.557		474	92.054	86.857	98.892	102.714	113.589
	475	12.643	60.709	74.009	51.747	81.631		475	86.092	88.063	107.028	106.581	113.951
	476	14.719	56.013	74.593	50.303	83.055		476	88.748	86.855	104.552	108.695	117.099
	477	15.028	54.177	74.801	49.21	77.452		477	95.399	90.031	105.014	113.93	124.398
	478	11.801	60.505	69.891	49.749	77.781		478	93.225	95.725	106.146	117.439	130.999
	479	11.184	52.613	72.601	49.123	74.139		479	91.574	92.958	114.36	126.746	137.496
	480	12.737	53.263	69.811	44.345	74.147		480	93.454	95.262	117.606	131.076	146.431
	481	12.683	55.577	66.855	46.231	77.102		481	91.963	100.645	121.577	142.42	157.228
	482	11.016	54.262	69.416	45.766	73.529		482	95.095	104.652	132.425	149.594	174.4
	483	12.725	48.196	66.498	43.121	71.467		483	101.876	107.166	140.683	167.081	187.776
	484	10.599	54.015	65.274	42.566	71.156		484	106.612	118.597	156.063	172.481	213.04
	485	13.58	48.576	65.25	44.023	68.868		485	113.175	126.364	168.315	194.722	229.169
	486	11.152	48.479	62.261	41.634	65.607		486	115.179	133.441	184.041	217.475	253.553
	487	10.129	48.068	59.493	40.631	67.497		487	120.985	144.078	199.087	240.214	281.211
	488	11.241	48.667	59.906	39.482	63.871		488	133.276	159.599	226.032	280.326	319.504
	489	10.403	47.077	63.775	37.628	60.62		489	143.373	181.024	249.691	308.855	375.45
	490	10.4	46.627	61.233	40.288	61.444		490	144.634	193.64	274.532	349.348	412.542
	491	10.591	48.37	58.543	38.139	60.209		491	162.933	211.655	316.429	404.395	453.648
	492	11.699	41.622	60.464	39.071	56.344		492	172.788	249.491	355.398	457.69	535.486
	493	10.077	42.988	59.035	36.525	58.923		493	186.693	266.915	380.667	497.696	593.482
	494	11.376	41.779	53.518	39.184	63.159		494	210.067	292.864	432.013	558.284	662.118
	495	10.792	40.653	54.971	38.625	55.248		495	231.891	321.757	492.102	651.251	761.021
	496	11.564	39.635	56.346	37.89	57.457		496	244.484	365.695	548.264	718.867	842.51
	497	10.058	42.623	50.102	36.198	51.317		497	275.232	395.395	595.792	795.986	962.117
	498	11.151	39.755	52.037	32.923	54.988		498	289.337	440.894	688.134	905.086	1057.87
	499	10.858	42.246	50.158	36.143	54.164		499	319.839	488.109	730.811	997.589	1145.61
	500	11.591	36.082	50.732	31.284	53.053		500	345.371	534.72	825.941	1097.29	1287.53
	501	10.57	39.347	50.033	29.678	53.036		501	373.819	587.072	880.854	1191.36	1394.99
	502	10.282	39.865	50.184	33.182	50.894		502	406.769	629.089	962.567	1300.91	1509.22
	503	10.274	40.864	47.175	32.538	51.436		503	433.357	688.882	1055.01	1422.71	1626.18
	504	10.618	37.416	48.712	30.829	49.149		504	473.892	757.208	1123.29	1516.01	1797.02
	505	9.02	37.645	47.715	30.606	51.466		505	491.603	805.477	1189.76	1626.46	1901.02
	506	9.435	35.041	46.115	28.208	51.411		506	527.212	848.496	1286.86	1763.06	2052.06
	507	10.608	32.724	45.787	29.431	46.918		507	553.611	904.239	1366.74	1855.98	2187.57
	508	11.072	37.325	43.722	28.872	44.837		508	583.863	939.906	1432.48	1949.99	2297.51
	509	10.301	34.433	45.965	28.387	47.683		509	623.063	996.516	1520.9	2059.04	2424.38
	510	9.963	32.355	44.452	28.051	47.502		510	639.984	1033.88	1586.88	2177.61	2535.2
	511	8.369	32.382	45.522	29.936	43.178		511	660.99	1075.58	1634.22	2271.5	2639.75
	512	9.337	32.968	40.841	26.167	47.475		512	692.258	1126.27	1702	2326.75	2761.07
	513	9.396	30.704	41.788	28.46	44.597		513	719.647	1168.13	1760.72	2394.59	2819.14
	514	8.638	33.013	41.035	26.303	41.21		514	739.608	1184.01	1805.3	2472.24	2920.2
	515	8.963	32.566	42.058	27.81	40.346		515	750.99	1209.56	1837.12	2509.45	2995.06
	516	10.15	32.326	39.695	27.796	44.395		516	752.907	1235.19	1924.65	2618.12	3046.33
	517	10.49	30.668	41.949	27.031	40.355		517	778.457	1255.86	1910.39	2626.26	3054.75
	518	8.907	30.871	38.962	25.716	40.327		518	789.575	1264.51	1927.97	2691.83	3138.61
	519	8.006	35.051	37.826	25.271	40.722		519	808.302	1277.71	1960.18	2749.19	3171.48
	520	9.872	30.977	39.628	24.759	38.146		520	793.663	1274.65	1991.33	2707.86	3214.8
	521	8.134	30.955	37.25	26.226	38.598		521	806.41	1297.46	2010.54	2696.35	3201.71
	522	10.691	28.282	37.945	26.481	40.189		522	810.152	1315.97	1990.31	2710.85	3232.67
	523	8.209	24.711	34.808	24.491	39.627		523	786.96	1317.97	1998.8	2726.52	3183.38
	524	7.267	29.405	36.785	25.941	37.966		524	802.417	1310.13	2011.83	2742.9	3234.53
	525	7.108	27.733	34.909	23.413	34.724		525	815.711	1286.4	1988.33	2705.72	3156.12
	526	9.279	26.885	36.349	23.875	35.483		526	795.162	1304.36	1961.71	2674.07	3153.74
	527	7.266	27.244	34.254	24.524	37.139		527	790.65	1296.18	1944.56	2677.91	3161.07
	528	9.286	27.512	34.961	21.25	36.039		528	787.931	1280.49	1965.03	2686.31	3129.59
	529	7.741	25.91	35.281	25.823	34.479		529	778.778	1277.53	1941.77	2644.97	3084.69
	530	8.215	28.312	32.669	23.314	35.195		530	771.082	1252.71	1918.1	2619.21	3049.32
	531	8.859	27.579	32.461	24.576	35.01		531	756.29	1241.59	1888	2603.97	3022.36
	532	7.939	25.54	34.02	22.951	37.751		532	765.341	1226.28	1883.07	2544.27	3014.15
	533	9.521	27.712	33.667	24.038	35.457		533	751.422	1212.12	1858.73	2513.72	2986.34
	534	8.286	23.298	34.519	22.269	32.594		534	737.455	1196.55	1847.92	2503.68	2943.69
	535	9.144	24.794	35.758	22.121	39.618		535	719.325	1193.67	1790.12	2491.21	2909.95
	536	10.824	31.45	36.432	25.91	41.158		536	729.193	1156.29	1788	2421.75	2856.47
	537	15.028	31.325	39.643	34.22	45.324		537	729.161	1146.9	1782.39	2440.71	2841.34
	538	18.062	40.391	43.616	42.982	53.442		538	713.282	1140.85	1731.91	2413.99	2825.8
	539	27.864	50.133	57.414	57.767	64.526		539	715.789	1146.51	1744.5	2392.7	2783.97
	540	35.354	59.892	72.707	76.703	89.798		540	720.088	1135.92	1747.98	2360.17	2746.44
	541	53.031	81.938	87.595	110.335	111.14		541	753.748	1154.33	1741.51	2354.74	2765.91
	542	75.905	121.196	120.564	145.99	153.819		542	792.901	1152.37	1770.37	2362.66	2723.13
	543	95	151.069	154.56	200.078	214.194		543	849.418	1212.1	1808.14	2417.03	2822.73
	544	130.728	186.746	191.185	267.964	261.68		544	942.548	1275.51	1845.4	2464.11	2863.56
	545	172.574	248.986	254.431	341.069	344.874		545	1063.27	1365.01	1980.26	2531.37	2922.04
	546	220.99	315.862	316.03	430.3	435.531		546	1199.12	1453.42	2065.48	2588.93	3037.46
	547	286.5	384.511	396.871	572.035	543.266		547	1408.85	1629.75	2184.41	2725.17	3171.08
	548	354.669	495.441	488.017	656.619	676.35		548	1648.26	1781.99	2412.63	2906.8	3301.13
	549	418.001	556.904	562.832	799.51	788.028		549	1877.12	2001.84	2572.39	3044.09	3493.94
	550	556.6	671.04	703.621	979.841	1011.22		550	2234.07	2261.55	2859.95	3285.63	3770.9
	551	628.113	813.737	867.121	1204.75	1240.7		551	2564.91	2559.99	3155.55	3523.33	4044.79
	552	740.407	943.981	1017.72	1398.48	1460.64		552	2978.66	2875.33	3449	3823.84	4372.84
	553	896.768	1123	1216.17	1661.25	1726.64		553	3483.13	3278.34	3891.26	4191.19	4756.58
	554	1039.3	1329.66	1429.05	1922.85	2036.51		554	4022.57	3808.51	4403.99	4657.22	5218.07
	555	1173.37	1474.13	1613.5	2166.71	2329.45		555	4513.9	4216.84	4860.73	5050.56	5685.72
	556	1349.97	1689.26	1875.08	2447.08	2645.64		556	5195.45	4834.54	5415.62	5530.82	6316.77
	557	1505.23	1876.01	2079.38	2692.52	2935.44		557	5873.15	5409.59	6012.76	6109.07	6835.08
	558	1632.93	2050.36	2258.03	2947.74	3199.31		558	6463.98	5965.86	6587.14	6593.66	7399.4
	559	1770.14	2214.48	2492.27	3120.12	3494.85		559	7134.68	6606.44	7289.94	7181.79	8026.22
	560	1877.08	2340.31	2663.52	3329.65	3755.94		560	7627.6	7142.93	7866.35	7730.05	8609
	561	2016.23	2433.28	2829.84	3425.62	3963.49		561	8168.97	7619.42	8332.64	8116.58	9115.73
	562	2033.37	2546.64	2947.47	3527.72	4133.03		562	8595.21	8120.26	8764.16	8545.42	9624.52
	563	2074.45	2595.46	3048.42	3612.2	4298.9		563	8809.55	8425.94	9081.77	8840.78	9864.38
	564	2145.08	2616.36	3148.85	3612.95	4362.09		564	8898.8	8594.71	9289.15	9037.6	10088.4
	565	2129.24	2662.91	3181.6	3520.84	4430.43		565	8782.78	8749.65	9362.33	9108.1	10108.2
	566	2115.43	2611.18	3227.54	3524.88	4383.89		566	8735.31	8676	9412.06	9152.22	10146.8
	567	2060.82	2531.15	3161.87	3407.76	4348.02		567	8518	8635.57	9306.81	9019.03	10032
	568	2011.4	2428.34	3054.64	3270.75	4191.63		568	8110.56	8413.4	9179.91	8895.45	9842.17
	569	1907.6	2316.19	3011.56	3127.51	4043.25		569	7832.73	8149.85	8856.52	8639.1	9425.03
	570	1818.61	2223.26	2877.2	2944.3	3858.02		570	7403.39	7760.45	8472.79	8314.29	9080.41
	571	1672.93	2019.06	2613.43	2684.08	3567.82		571	6909.8	7274.61	7927.59	7795.99	8556.52
	572	1489.72	1856.88	2468.16	2512.91	3321.71		572	6554.32	6800.9	7595.11	7370.21	8006.28
	573	1354.19	1648.48	2222.59	2259.5	2989.62		573	6048.39	6246.22	6985.11	6900.22	7427.9
	574	1173.63	1456.25	1951.6	2040.78	2648.06		574	5435.64	5604.34	6255.66	6275.29	6752.25
	575	1041.54	1261.5	1730.54	1774.95	2292.27		575	4860.9	4964.86	5679.91	5697.05	6150.68
	576	866.69	1081.39	1440.42	1469.05	1952.17		576	4119.57	4242.49	4887.67	4971.53	5401.8
	577	700.319	873.293	1154.6	1233.9	1555.56		577	3436.26	3534.18	4096.66	4270.01	4647.88
	578	574.366	717.631	968.462	1010.83	1270.85		578	2741.21	2933.05	3393.97	3630.69	3982.05
	579	463.148	549.947	741.723	780.641	965.272		579	2119.96	2263.26	2689.64	2993.52	3243.83
	580	355.312	454.115	573.008	582.588	730.55		580	1579.65	1768.7	2117.28	2469.18	2727.68
	581	267.006	356.372	473.914	445.509	575.518		581	1203.09	1362.18	1764.1	2099.51	2358.39
	582	185.62	254.635	347.047	344.313	410.966		582	876.699	1085.74	1414.25	1768.32	2000.89
	583	124.493	184.557	236.037	249.578	300.45		583	662.737	882.918	1195.43	1545.6	1756.99
	584	91.364	130.356	170.505	169.518	205.516		584	522.711	765.975	1095.3	1429.14	1636.15
	585	59.056	88.598	114.889	116.228	146.008		585	488.82	728.484	996.245	1358.62	1563
	586	41.947	64.324	84.324	80.436	110.626		586	468.112	677.817	972.794	1312.93	1501.37
	587	31.532	53.706	65.707	61.538	84.525		587	448.881	654.691	941.782	1252.72	1467.61
	588	24.525	45.845	61.553	52.102	74.362		588	452.461	640.162	933.074	1274.55	1437.66
	589	20.945	43.896	56.113	49.944	73.721		589	453.327	630.796	917.317	1224.64	1392.68
	590	20.75	39.799	51.117	47.637	71.451		590	445.18	628.317	924.576	1223.76	1417.98
	591	16.845	39.302	50.631	49.606	65.373		591	443.268	637.478	883.733	1192.98	1385.45
	592	19.323	39.591	51.183	44.344	71.072		592	427.674	600.329	847.905	1168.26	1343.22
	593	16.603	41.035	52.569	46.007	66.103		593	440.628	599.663	879.133	1123.62	1316.19
	594	16.69	40.693	50.19	44.005	77.592		594	451.446	593.148	838.189	1103.18	1319.8
	595	14.786	41.169	46.613	46.832	64.158		595	433.141	550.191	830.693	1108.36	1278.81
	596	18.958	37.775	50.981	47.1	66.152		596	425.498	565.388	826.562	1088.74	1254.16
	597	14.209	37.195	51.385	43.961	68.633		597	415.919	536.704	817.643	1091.63	1240.18
	598	16.074	42.491	55.019	44.891	66.217		598	422.582	555.288	788.735	1063.32	1234.73
	599	15.08	35.322	53.777	45.153	74.929		599	418.303	552.22	813.906	1037.1	1199.84
	600	15.618	38.863	51.891	47.289	71.727		600	403.458	542.813	765.64	1016.43	1175.52
	601	18.073	37.29	49.135	51.98	65.265		601	396.802	535.921	776.008	988.494	1174.96
	602	17.004	40.93	52.139	46.372	76.112		602	400.852	530.167	742.724	1002.61	1153.91
	603	14.367	34.531	49.456	47.942	74.199		603	399.485	514.824	743.657	974.797	1129.06
	604	17.919	41.52	50.726	53.89	72.649		604	390.165	523.966	731.709	967.634	1130.07
	605	18.387	36.258	49.829	50.184	77.904		605	406.432	513.622	714.965	943.847	1085.23
	606	16.964	41.105	52.436	49.701	76.941		606	397.382	507.868	729.654	942.05	1100.59
	607	18.023	41.448	63.885	49.757	80.561		607	390.722	518.657	709.358	912.801	1061.17
	608	17.398	41.336	56.058	49.238	72.577		608	399.863	499.721	698.509	924.065	1025.73
	609	19.034	39.172	56.052	49.158	82.437		609	397.595	488.377	699.322	891.094	1056.78
	610	15.392	43.295	53.56	49.968	71.23		610	387.63	489.474	677.713	894.335	1029.41
	611	16.512	39.289	52.68	51.894	84.602		611	378.421	488.546	656.905	864.864	992.266
	612	19.428	41.761	58.071	50.172	80.7		612	379.512	484.509	671.1	864.214	982.316
	613	15.793	38.108	55.762	50.691	89.214		613	391.297	494.132	668.515	877.995	995.548
	614	18.287	39.726	55.758	51.737	83.381		614	395.327	480.421	649.193	854.704	991.202
	615	20.534	41.704	57.637	52.919	85.219		615	391.176	483.196	651.294	822.476	974.718
	616	17.638	42.746	64.381	50.132	83.294		616	397.433	472.855	641.092	843.852	958.546
	617	17.918	42.072	54.657	52.622	83.555		617	395.612	477.566	668.202	827.048	952.132
	618	19.054	38.837	62.211	54.121	75.834		618	397.252	474.776	640.215	805.5	956.437
	619	24.688	42.88	66.433	57.611	84.956		619	393.264	481.646	621.515	812.106	928.791
	620	23.436	47.054	59.227	55.294	77.621		620	374.716	459.312	618.892	790.61	919.611
	621	17.727	43.957	56.647	53.236	80.409		621	373.476	460.496	603.509	788.023	896.773
	622	21.087	46.306	59.048	53.803	85.243		622	376.107	470.544	610.622	766.597	879.625
	623	20.08	44.701	57.936	54.885	86.511		623	371.672	448.974	594.309	763.732	883.049
	624	18.815	44.75	58.031	52.438	80.171		624	373.048	454.281	592.15	739.449	875.954
	625	19.936	44.72	60.835	54.355	80.093		625	370.163	432.641	573.388	702.563	860.079
	626	22.475	48.582	65.39	52.278	83.305		626	352.559	426.444	559.86	715.173	807.962
	627	23.74	45.171	56.484	58.681	86.061		627	358.508	408.238	568.392	696.76	781.035
	628	23.01	47.779	59.761	56.098	79.484		628	358.477	423.189	547.388	681.947	749.51
	629	26.541	48.163	64.681	56.166	85.009		629	333.336	415.436	525.508	653.823	757.913
	630	26.155	50.727	61.213	56.74	77.51		630	314.943	386.063	525.802	640.072	722.14
	631	29.403	45.61	57.009	56.45	87.91		631	326.49	367.983	511.051	622.391	676.199
	632	29.691	53.263	52.947	57.05	82.39		632	313.842	367.197	495.828	611.458	687.75
	633	28.942	46.811	62.115	49.898	76.1		633	299.047	375.755	476.8	582.452	669.218
	634	32.632	50.4	61.883	54.183	84.181		634	307.991	348.238	450.815	579.199	668.812
	635	38.199	47.152	62.689	52.705	71.7		635	295.398	347.774	437.325	569.537	647.081
	636	39.02	53.909	61.566	51.138	81.011		636	284.18	340.426	423.231	539.706	626.102
	637	38.099	52.8	66.712	51.606	93.584		637	275.361	326.263	418.603	516.845	600.47
	638	44.361	49.669	66.497	52.677	94.039		638	255.463	306.426	423.192	504.825	565.373
	639	46.818	55.492	65.543	52.036	77.656		639	259.374	300.476	397.053	487.544	560.048
	640	51.046	53.038	64.761	53.852	76.194		640	234.5	307.001	380.826	467.083	542.293
	641	55.938	58.427	67.597	50.45	77.227		641	230.261	286.937	386.216	477.029	520.998
	642	59.78	58.243	63.682	51.578	84.337		642	233.038	271.429	345.203	455.637	496.936
	643	68.149	68.488	69.254	48.744	79.063		643	223.659	259.243	358.644	442.822	494.869
	644	76.029	64.576	72.81	52.189	91.771		644	213.947	260.475	346.759	464.221	474.205
	645	72.711	66.332	71.969	53.165	85.84		645	206.686	246.308	336.843	415.048	481.56
	646	79.912	71.409	79.004	57.292	90.191		646	201.636	239.455	326.49	391.48	452.442
	647	87.17	75.332	77.414	54.707	95.991		647	188.884	251.606	320.24	390.764	455.927
	648	96.154	82.201	83.957	55.271	92.227		648	204.216	225.041	315.253	390.986	442.847
	649	101.907	78.744	82.854	59.864	90.491		649	182.292	238.599	311.548	371.798	437.342
	650	105.567	79.948	87.822	57.5	89.907		650	182.615	218.109	300.356	368.385	429.792
	651	123.769	87.633	96.829	59.714	89.802		651	174.939	227.322	286.853	369.748	397.323
	652	135.014	92.224	93.938	63.253	88.721		652	180.364	219.709	275.552	354.914	400.301
	653	142.937	96.385	97.608	56.538	98.737		653	179.909	209.135	291.484	353.865	394.343
	654	150.616	116.309	99.702	57.365	98.173		654	176.53	211.808	291.642	349.029	374.5
	655	168.901	110.359	101.243	55.336	103.865		655	166.708	192.643	277.441	350.735	394.827
	656	170.691	107.831	101.868	53.4	102.54		656	174.749	202.492	256.011	338.29	387.329
	657	178.698	130.038	114.042	65.343	107.864		657	155.052	201.354	271.38	333.54	360.713
	658	190.615	128.619	113.173	62.902	113.272		658	169.593	193.472	258.717	316.775	354.923
	659	192.239	127.688	117.307	61.519	115.659		659	156.68	191.165	236.666	322.095	357.24
	660	204.779	132.543	121.361	69.178	104.438		660	149.424	185.305	249.973	324.34	339.87
	661	207.226	142.079	122.404	69.632	108.699		661	164.711	187.206	250.584	311.61	360.508
	662	219.896	143.801	126.699	61.61	110.011		662	150.281	179.644	242.625	284.681	336.243
	663	236.058	148.841	134.241	64.775	113.17		663	149.585	174.689	246.356	298.048	345.03
	664	240.912	160.927	135.632	70.807	125.609		664	150.028	176.975	225.885	294.182	319.332
	665	255.806	172.627	133.301	81.992	116.231		665	141.926	179.067	230.153	292.958	318.763
	666	258.02	168.805	145.37	72.543	116.493		666	142.184	174.395	225.522	277.931	306.939
	667	259.147	178.38	143.909	77.616	120.075		667	150.384	163.624	212.123	278.139	314.668
	668	269.463	175.314	170.809	73.448	121.401		668	138.478	158.892	216.485	268.65	319.746
	669	260.391	175.113	160.749	74.531	131.783		669	142.495	164.53	226.374	267.875	304.737
	670	266.573	187.444	161.934	72.977	125.932		670	134.491	160.087	207.182	259.748	308.921
	671	265.29	201.282	153.913	76.577	142.176		671	129.932	157.233	216.209	248.893	290.775
	672	266.13	179.982	157.429	74.832	135.08		672	137.161	157.723	201.613	252.776	291.032
	673	257.268	193.772	165.289	76.108	128.044		673	126.91	162.242	211.711	258.527	294.859
	674	262.923	194.072	159.964	78.263	134.951		674	129.893	157.155	205.243	256.2	275.79
	675	256.825	208.945	183.926	69.284	128.329		675	131.041	152.183	186.387	250.603	275.85
	676	259.893	200.003	165.281	69.311	125.409		676	124.814	138.045	192.196	239.043	261.631
	677	256.679	192.914	169.886	78.761	135.126		677	122.433	136.409	185.659	236.584	273.549
	678	255.456	191.043	168.339	77.461	127.456		678	128.912	149.092	197.337	225.739	273.837
	679	240.082	193.728	163.091	73.454	142.258		679	134.213	148.544	190.453	216.497	256.575
	680	238.551	191.651	168.071	83.185	128.6		680	127.146	135.969	171.725	222.443	247.342
	681	230.25	188.091	167.181	86.267	144.087		681	110.939	138.076	184.723	212.943	243.317
	682	222.331	179.354	171.831	66.379	127.978		682	133.386	142.343	179.074	219.856	241.184
	683	218.513	165.116	163.969	74.998	138.669		683	107.576	128.735	174.918	213.74	233.174
	684	203.363	162.09	172.381	77.494	131.069		684	109.225	132.43	156.239	201.115	237.68
	685	197.889	180.96	172.173	71.715	131.701		685	109.49	135.195	163.69	194.384	222.278
	686	189.752	170.267	159.911	77.447	132.545		686	111.664	129.785	157.534	201.541	205.519
	687	182.627	171.257	165.554	79.61	135.244		687	111.719	124.281	167.72	188.288	208.92
	688	171.99	176.391	173.131	70.709	132.927		688	98.119	133.243	141.208	181.267	209.254
	689	173.708	151.957	157.333	71.25	133.784		689	103.044	115.634	161.295	188.588	206.839
	690	161.51	173.499	171.971	76.067	142.338		690	107.154	123.327	146.854	187.111	201.861
	691	150.65	165.558	163.336	80.646	128.862		691	103.864	122.921	155.89	185.738	210.523
	692	146.577	165.121	175.641	73.291	133.486		692	99.86	114.293	140.634	183.215	206.628
	693	140.624	181.595	164.294	79.439	130.781		693	106.567	127.653	139.658	178.487	210.276
	694	142.627	158.028	164.766	78.785	124.904		694	101.994	107.617	152.996	168.806	192.054
	695	125.635	172.941	160.297	75.953	138.912		695	98.343	113.065	133.976	162.247	193.389
	696	134.881	155.217	165.558	86.433	142.546		696	110.211	116.25	134.717	163.04	189.291
	697	123.735	161.984	160.104	79.706	131.252		697	89.462	108.209	139.463	184.404	172.639
	698	124.42	146.168	168.396	86.874	138.688		698	105.603	111.501	139.992	155.308	185.448
	699	113.437	158.616	182.946	81.978	153.293		699	91.87	103.977	129.729	167.583	172.382
	700	118.291	145.207	175.247	77.229	139.215		700	99.271	84.331	132.991	168.351	165.627
	701	106.971	162.343	170.982	86.618	132.518		701	93.702	97.556	121.91	156.031	173.932
	702	124.114	156.139	171.584	83.364	140.206		702	91.049	100.968	130.818	148.387	173.127
	703	101.973	160.018	189.759	90.192	139.949		703	104.109	97.167	130.806	149.823	158.957
	704	98.481	176.617	181.618	84.277	149.365		704	89.21	92.677	125.968	152.053	158.678
	705	105.068	149.058	173.666	87.03	148.604		705	98.094	98.17	134.781	149.371	155.118
	706	102.547	153.923	191.577	94.778	137.535		706	82.689	92.251	144.641	143.628	166.07
	707	95.301	153.087	175.441	85.44	147.502		707	95.64	94.978	123.59	139.594	167.664
	708	94.732	168.812	190.639	86.632	150.81		708	88.974	93.902	122.431	143.863	155.186
	709	94.175	153.089	174.378	87.806	144.01		709	84.832	87.793	119.843	132.41	136.674
	710	83.993	137.723	187.601	80.218	156.831		710	85.374	95.716	118.35	135.79	140.286
	711	90.766	175.727	190.144	81.264	149.34		711	85.736	102.199	105.968	128.406	158.656
	712	90.158	169.892	176.149	96.495	151.754		712	88.135	103.881	122.412	132.779	154.343
	713	92.157	149.023	183.48	87.172	146.103		713	94.105	92.438	127.986	114.685	159.894
	714	86.631	173.492	191.91	78.745	166.115		714	94.704	107.248	115.04	122.461	144.092
	715	90.603	149.854	195.347	89.642	163.39		715	91.469	81.707	109.204	120.672	128.821
	716	93.153	162.761	185.964	91.547	159.133		716	85.04	89.335	102.169	133.612	129.192
	717	82.797	171.915	189.313	85.731	148.003		717	83.185	85.934	122.089	132.756	141.572
	718	81.954	178.541	190.182	92.048	159.41		718	78.663	94.896	96.751	113.326	132.951
	719	81.882	168.547	216.234	88.953	153.027		719	73.888	93.075	98.962	124.124	141.812
	720	96.379	183.216	191.446	92.075	157.486		720	82.027	97.263	107.585	120.604	124.164
	721	93.972	180.939	214.217	98.475	161.95		721	76.664	83.354	96.978	108.777	135.725
	722	74.979	173.31	220.41	93.423	169.257		722	72.675	85.728	105.641	126.305	117.386
	723	82.334	171.065	213.035	97.078	161.755		723	90.399	77.458	92.245	100.583	127.776
	724	72.502	180.625	214.098	92.13	172.915		724	86.971	85.755	104.62	104.631	121.59
	725	74.143	181.704	201.532	112.245	155.831		725	70.929	78.317	101.072	107.62	127.43
	726	88.621	187.739	230.336	91.528	154.882		726	85.172	80.212	95.034	109.177	130.601
	727	78.161	192.478	202.883	87.611	164.921		727	82.581	86.106	91.711	106.072	104.036
	728	83.284	164.603	216.582	108.924	152.102		728	99.223	70.368	79.598	91.84	116.412
	729	74.654	173.01	200.109	97.529	164.667		729	78.798	95.585	100.32	96.414	131.546
	730	77.534	171.807	230.445	103.521	158.65		730	82.345	79.276	104.329	101.165	120.961
	731	87.267	181.422	225.228	97.112	161.597		731	90.095	77.971	92.774	94.109	118.812
	732	70.485	173.518	218.756	94.583	171.725		732	73.772	92.852	102.187	109.353	116.456
	733	70.758	180.435	216.034	92.161	173.184		733	75.68	74.203	92.56	108.376	115.804
	734	74.419	186.504	224.242	101.174	173.863		734	88.795	78.691	85.725	120.948	120.918
	735	77.625	173.741	246.925	98.321	187.106		735	79.21	76.695	108.554	105.074	121.889
	736	68.87	185.693	216.69	104.357	174.435		736	89.515	82.828	97.481	105.733	114.781
	737	69.308	180.227	223.665	90.214	169.501		737	95.544	87.161	95.092	99.717	105.505
	738	56.364	190.963	226.468	90.203	177.577		738	82.136	81.433	101.37	112.21	107.483
	739	72.919	184.26	236.438	110.508	179.59		739	99.611	85.852	101.415	107.087	121.336
	740	65.974	177.318	222.809	89.048	184.075		740	89.741	80.166	103.728	87.925	114.448
	741	71.578	181.69	222.365	88.821	177.344		741	83.326	81.819	82.864	94.732	114.489
	742	67.854	183.995	239.419	95.019	165.597		742	88.265	72.869	96.674	95.727	112.817
	743	69.98	175.221	227.684	97.387	175.977		743	81.027	74.951	96.741	91.43	114.181
	744	69.576	169.56	251.589	103.44	165.99		744	94.258	84.253	108.194	112.958	88.403
	745	61.509	187.653	225.621	115.156	178.928		745	77.602	77.087	90.922	84.072	107.827
	746	61.103	186.523	237.787	96.766	159.551		746	100.747	80.343	95.905	91.715	110.815
	747	61.49	170.98	226.99	104.742	193.132		747	81.602	88.103	87.624	89.526	107.717
	748	58.556	184.934	230.87	93.924	189.779		748	92.607	75.208	98.226	102.836	97.698
	749	69.577	178.843	246.824	98.375	175.425		749	83.474	71.066	91.927	100.458	103.036
	750	71.905	211.82	223.997	106.291	156.801		750	74.035	89.606	91.916	92.678	103.565
	751	67.315	197.581	236.931	117.574	195.03		751	108.097	89.292	97.539	103.599	105.86
	752	52.836	185.646	212.518	116.265	180.26		752	88.808	90.46	96.197	106.434	105.035
	753	56.674	192.392	222.417	99.542	171.433		753	82.373	83.139	108.554	106.648	112.732
	754	56.797	188.18	206.88	118.286	183.453		754	89.234	71.672	95.539	107.374	111.45
	755	51.867	179.285	216.244	103.719	184.239		755	83.982	85.853	98.284	102.845	106.98
	756	51.879	187.114	232.478	112.741	192.9		756	89.361	82.969	100.928	114.373	103.995
	757	50.735	179.923	232.251	114.491	186.786		757	71.744	69.585	86.316	80.017	119.151
	758	61.236	172.371	233.787	116.687	188.893		758	113.572	87.78	110.244	94.149	121.474
	759	58.213	167.905	213.039	128.258	196.489		759	66.738	83.843	93.6	87.415	119.132
	760	53.381	151.847	226.508	110.316	168.809		760	84.527	99.24	118.744	97.481	119.327
	761	64.184	175.754	230.938	93.336	163.624		761	86.435	95.248	93.958	92.997	108.231
	762	52.802	175.212	203.3	113.061	179.502		762	114.487	72.269	102.231	111.556	102.767
	763	47.48	199.285	219.138	109.01	177.822		763	86.313	114.657	94.248	80.674	119.216
	764	55.32	168.994	235.223	104.017	166.853		764	82.195	91.549	105.088	133.744	119.245
	765	31.595	182.997	207.476	110.542	153.912		765	96.465	87.292	89.105	100.188	99.113
	766	56.206	187.354	221.298	114.875	169.695		766	103.722	88.514	113.348	119.307	121.396
	767	40.204	181.119	221.788	128.457	164.178		767	88.344	104.089	119.281	95.287	123.208
	768	43.819	161.237	203.862	96.854	178.677		768	89.874	91.979	98.681	108.437	124.673
	769	36.77	155.889	225.664	106.922	159.099		769	92.979	101.036	110.44	94.159	109.471
	770	51.587	191.453	237.529	100.158	171.892		770	103.215	101.708	108.137	123.364	115.427
	771	40.149	180.168	200.549	125.05	171.033		771	101.381	107.023	105.363	100.329	126.814
	772	49.895	173.917	212.962	98.107	191.539		772	102.698	92.903	118.314	130.349	122.849
	773	46.246	188.956	216.156	102.681	162.071		773	95.373	103.568	111.264	120.838	118.993
	774	49.316	172.62	231.459	100.32	164.348		774	92.195	100.281	105.749	95.446	110.779
	775	47.669	167.49	209.794	103.408	186.446		775	85.607	89.57	125.488	100.759	131.823
	776	52.267	191.545	215.398	108.578	165.851		776	105.718	95.811	108.58	114.649	103.183
	777	43.206	175.16	214.357	107.029	190.581		777	101.206	98.444	96.968	103.116	115.157
	778	46.944	161.75	219.151	117.415	162.16		778	102.699	81.861	91.652	105.707	115.83
	779	47.769	164.15	203.337	93.6	179.308		779	111.671	87.922	104.501	96.326	123.832
	780	42.366	159.813	212.085	104.276	176.588		780	92.621	97.423	99.47	90.684	100.161
	781	32.787	166.592	222.791	98.96	146.778		781	91.106	74.974	108.07	103.378	102.479
	782	34.211	170.403	204.319	101.481	195.591		782	98.419	96.1	95.268	98.7	129.537
	783	46.2	173.087	223.819	93.501	150.828		783	95.303	93.18	102.519	88.222	125.409
	784	36.277	167.293	209.553	96.009	168.457		784	108.732	89.636	105.142	81.03	112.097
	785	46.73	142.097	199.368	106.456	152.891		785	93.171	109.214	89.3	96.973	106.819
	786	35.598	158.638	167.21	101.412	154.943		786	76.218	98.969	95.909	96.455	96.932
	787	50.653	154.345	206.805	115.004	166.767		787	106.431	72.518	110.909	109.775	114.66
	788	40.824	184.356	207.183	124.186	171.056		788	86.97	85.007	113.099	112.821	103.556
	789	40.869	156.735	215.535	97.124	164.02		789	81.93	97.733	113.3	138.135	133.211
	790	41.437	137.441	190.397	116.58	160.134		790	82.58	80.428	102.812	104.485	117.275
	791	38.196	151.145	195.908	109.666	151.56		791	86.785	88.647	92.601	114.512	101.565
	792	41.056	167.756	208.224	97.185	142.54		792	106.389	74.052	98.135	96.429	109.667
	793	39.029	154.536	202.767	102.238	163.333		793	85.959	85.093	99.743	82.278	94.564
	794	48.619	156.106	196.499	113.017	146.142		794	99.861	90.948	89.579	102.297	88.951
	795	49.512	166.071	213.406	97.936	164.423		795	89.763	95.556	89.977	93.627	99.262
	796	37.414	132.622	183.298	95.865	167.003		796	81.278	89.641	111.067	92.749	111.147
	797	46.24	169.932	192.982	98.557	166.346		797	80.918	89.204	92.068	86.933	116.136
	798	45.293	151.751	178.524	88.028	150.025		798	82.47	114.772	90.876	100.847	117.54
	799	32.83	148.391	171.293	81.762	175.172		799	83.449	78.258	91.908	116.295	97.727
	800	54.741	155.586	192.282	107.2	143.012		800	113.466	102.873	105.767	106.788	101.51

[truncated: 15 more sheets: Supplementary Figure 10, Supplementary Figure 11, Supplementary Figure 12, Supplementary Figure 18, Supplementary Figure 22, Supplementary Figure 23, Supplementary Figure 28 , Supplementary Figure 29, Supplementary Figure 32, Supplementary Figure 34, Supplementary Figure 35, Supplementary Figure 36, Supplementary Figure 43, Supplementary Figure 44, Supplementary Figure 45]
